# Supplementary material for: Prediction of Cacao (Theobroma cacao) Resistance to Moniliophthora spp. Diseases via Genome-Wide Association Analysis and Genomic Selection
Source: Front Plant Sci. 2018 Mar 20;9:343. doi: 10.3389/fpls.2018.00343 (PMC5890178; doi:10.3389/fpls.2018.00343)
Supplement: TABLE S2 — Adjusted means of seven phenotypic traits (count of vegetative brooms, count of cherimoya pods, count of cushion brooms, count of total pods, percent of healthy pods, total pod fresh weight) by accessions of three populations of cacao. [file Table_2.XLSX]

## Sheet: Sheet1
												Backtransformed
IDSORT	Site	Clone	log.vegetative	log.chirimoya	log.cushion	log.totalp	pmonilia	phealthy	log.freshwt	vegetative	chirimoya	cushion	totalpods	pmonilia	phealthy	freshwt
1	ganad	INIAPG 266	0.728901	0.025075	0.0420268	0.818966	6.52721	71.8372	2.44805	1.0728	0.025392	0.0429224	1.26815	6.52721	71.8372	10.5658
2	ganad	INIAPG 273	0.737092	0.0250749	0.0427427	0.500194	6.07859	78.4087	1.53782	1.08985	0.025392	0.0436693	0.649041	6.07859	78.4087	3.65442
3	ganad	INIAPG 282	0.771965	0.0250749	0.037708	0.610792	7.35653	71.0696	1.88052	1.16401	0.0253919	0.038428	0.84189	7.35653	71.0696	5.55694
4	ganad	INIAPG 290	0.79677	0.0250749	0.0377961	0.419784	6.53445	74.3071	1.35529	1.21836	0.0253919	0.0385194	0.521633	6.53445	74.3071	2.8779
5	ganad	INIAPG 298	0.539348	0.0250749	0.0385925	0.341503	5.9808	81.0831	1.07242	0.714889	0.0253919	0.0393469	0.407061	5.9808	81.0831	1.92245
6	ganad	INIAPG 306	0.951774	0.025075	0.0475463	1.05062	6.05481	80.5834	3.41015	1.5903	0.0253921	0.0486947	1.85943	6.05481	80.5834	29.2699
7	ganad	INIAPG 314	0.868571	0.025075	0.044125	0.877924	5.79394	72.3826	2.4438	1.3835	0.025392	0.045113	1.4059	5.79394	72.3826	10.5167
8	ganad	INIAPG 322	0.714583	0.0250749	0.0372037	0.59103	6.48644	66.3375	1.23961	1.04334	0.0253919	0.0379044	0.805847	6.48644	66.3375	2.45425
9	ganad	INIAPG 330	0.725379	0.0250749	0.0371262	0.764519	6.69663	74.851	2.16376	1.06551	0.0253919	0.037824	1.14796	6.69663	74.851	7.70378
10	ganad	INIAPG 338	0.794382	0.0250751	0.0503633	0.53041	6.92282	66.1851	1.52053	1.21307	0.0253921	0.0516531	0.699629	6.92282	66.1851	3.57463
11	ganad	INIAPG 259	0.688846	0.0250749	0.0384553	0.338771	5.79407	76.3043	0.893699	0.991416	0.0253919	0.0392043	0.403222	5.79407	76.3043	1.44415
12	ganad	INIAPG 274	0.799558	0.0250749	0.0418934	0.433738	6.30063	76.9035	1.31629	1.22456	0.0253919	0.0427833	0.543014	6.30063	76.9035	2.72956
13	ganad	INIAPG 283	0.801892	0.0250749	0.0451912	0.443962	6.06247	75.7675	1.37872	1.22976	0.025392	0.0462279	0.558872	6.06247	75.7675	2.9698
14	ganad	INIAPG 291	0.726069	0.025075	0.0449948	0.799461	5.71082	74.218	2.30691	1.06694	0.025392	0.0460224	1.22434	5.71082	74.218	9.04331
15	ganad	INIAPG 299	0.843943	0.0250749	0.0394266	0.487726	5.93885	79.5323	1.80939	1.32552	0.025392	0.0402142	0.628608	5.93885	79.5323	5.10675
16	ganad	INIAPG 307	0.836309	0.025075	0.0416255	1.18648	5.47872	79.7924	3.61173	1.30783	0.0253921	0.042504	2.27552	5.47872	79.7924	36.0302
17	ganad	INIAPG 315	0.879341	0.025075	0.0609389	1.02938	6.58943	73.2975	3.06697	1.40931	0.025392	0.062834	1.79932	6.58943	73.2975	20.4768
18	ganad	INIAPG 323	0.808665	0.0250749	0.0473489	0.659434	6.16332	70.0661	1.82597	1.24491	0.0253919	0.0484878	0.933697	6.16332	70.0661	5.20884
19	ganad	INIAPG 331	0.810313	0.025075	0.0434748	0.539129	6.9197	72.9092	1.67592	1.24861	0.025392	0.0444337	0.714513	6.9197	72.9092	4.34371
20	ganad	INIAPG 339	0.683196	0.0250749	0.0371262	0.23546	5.89608	76.4013	0.64213	0.980197	0.025392	0.037824	0.265491	5.89608	76.4013	0.900525
21	ganad	INIAPG 346	0.855695	0.025075	0.0584424	0.941894	6.94624	77.6808	3.10663	1.35301	0.025392	0.060184	1.56483	6.94624	77.6808	21.3456
22	ganad	INIAPG 260	0.949885	0.0250749	0.0416393	0.861949	6.82379	72.9711	2.67814	1.58541	0.0253919	0.0425184	1.36777	6.82379	72.9711	13.558
23	ganad	INIAPG 267	0.72126	0.0250755	0.0583883	0.727426	6.85787	71.3062	2.33019	1.05702	0.0253926	0.0601266	1.06975	6.85787	71.3062	9.27985
24	ganad	INIAPG 275	0.877693	0.0250752	0.0394967	0.68046	5.58292	81.9844	2.17276	1.40535	0.0253922	0.040287	0.974786	5.58292	81.9844	7.78252
25	ganad	INIAPG 284	0.743669	0.0250753	0.0401225	0.515039	6.51323	71.1976	1.39525	1.10364	0.0253923	0.0409382	0.673705	6.51323	71.1976	3.03599
26	ganad	INIAPG 292	0.77207	0.025075	0.0376694	1.63763	5.48303	79.3351	4.44401	1.16424	0.025392	0.0383879	4.14298	5.48303	79.3351	84.1152
27	ganad	INIAPG 300	0.675058	0.0250749	0.0388937	0.475935	5.93186	75.5679	1.42943	0.964146	0.025392	0.03966	0.609518	5.93186	75.5679	3.17633
28	ganad	INIAPG 316	0.893843	0.0250749	0.0406918	1.21719	6.44439	72.2431	3.78958	1.44451	0.0253919	0.0415311	2.3777	6.44439	72.2431	43.238
29	ganad	INIAPG 324	0.850648	0.0250749	0.0409147	0.293847	5.77391	78.9811	0.984688	1.34116	0.0253919	0.0417633	0.341579	5.77391	78.9811	1.67698
30	ganad	INIAPG 332	0.699387	0.025075	0.0445126	0.830434	6.49663	74.0534	2.34341	1.01252	0.025392	0.0455181	1.29431	6.49663	74.0534	9.41671
31	ganad	INIAPG 340	0.789817	0.025075	0.0456111	1.32293	5.82398	78.3817	3.86821	1.20299	0.025392	0.0466673	2.75442	5.82398	78.3817	46.8566
32	ganad	INIAPG 347	0.753019	0.025075	0.0399524	0.60271	6.05717	77.2825	1.76882	1.1234	0.025392	0.0407613	0.827064	6.05717	77.2825	4.86396
33	ganad	INIAPG 261	0.72221	0.0250749	0.0442575	1.08494	5.76242	78.6385	3.0569	1.05898	0.0253919	0.0452515	1.95925	5.76242	78.6385	20.2616
34	ganad	INIAPG 268	0.787109	0.025075	0.0451912	1.89808	5.2029	82.2393	5.16099	1.19704	0.025392	0.0462279	5.67308	5.2029	82.2393	173.338
35	ganad	INIAPG 285	0.835724	0.0250749	0.0394672	0.810228	6.00921	77.3668	2.53017	1.30648	0.0253919	0.0402563	1.24842	6.00921	77.3668	11.5557
36	ganad	INIAPG 293	0.771354	0.0250749	0.041089	0.826472	6.45379	75.0719	2.45132	1.16269	0.0253919	0.0419448	1.28524	6.45379	75.0719	10.6037
37	ganad	INIAPG 309	0.712324	0.0250749	0.037668	0.596105	6.42378	74.513	1.67144	1.03872	0.0253919	0.0383864	0.815035	6.42378	74.513	4.3198
38	ganad	INIAPG 317	0.753038	0.025075	0.0396535	1.21284	5.99801	76.8532	3.74272	1.12344	0.025392	0.0404502	2.36301	5.99801	76.8532	41.2127
39	ganad	INIAPG 325	0.77552	0.0250749	0.0380765	0.286095	5.84658	75.4392	0.924913	1.17172	0.0253919	0.0388106	0.331219	5.84658	75.4392	1.52165
40	ganad	INIAPG 333	0.936088	0.025075	0.0467637	0.734391	5.69464	80.0294	2.36158	1.54999	0.0253921	0.0478743	1.08421	5.69464	80.0294	9.6077
41	ganad	INIAPG 341	0.718351	0.0250749	0.039608	0.544137	6.97963	69.025	1.48706	1.05105	0.0253919	0.0404028	0.723121	6.97963	69.025	3.42409
42	ganad	INIAPG 348	0.776993	0.025075	0.0397119	1.12747	6.26877	74.9716	3.49552	1.17492	0.025392	0.0405109	2.08784	6.26877	74.9716	31.9674
43	ganad	INIAPG 262	0.761085	0.0250749	0.043747	0.368503	6.09476	75.3211	0.987522	1.1406	0.025392	0.044718	0.445569	6.09476	75.3211	1.68457
44	ganad	INIAPG 269	0.728342	0.025075	0.056548	1.30767	6.75707	73.0514	3.63928	1.07164	0.0253921	0.0581774	2.69754	6.75707	73.0514	37.0643
45	ganad	INIAPG 277	0.840964	0.0250749	0.0398959	0.515236	5.96558	73.1401	1.31142	1.3186	0.025392	0.0407024	0.674034	5.96558	73.1401	2.71145
46	ganad	INIAPG 286	0.771052	0.025075	0.0463665	0.430092	6.08973	74.4961	1.34123	1.16204	0.025392	0.0474582	0.537399	6.08973	74.4961	2.82375
47	ganad	INIAPG 294	0.869153	0.025075	0.0523589	0.260916	5.73854	79.2812	0.795061	1.38489	0.025392	0.0537539	0.298119	5.73854	79.2812	1.21458
48	ganad	INIAPG 302	0.797534	0.0250751	0.0473197	1.28127	5.53656	76.791	4.03623	1.22006	0.0253921	0.0484572	2.60119	5.53656	76.791	55.6127
49	ganad	INIAPG 310	0.694916	0.025075	0.0509049	1.71219	5.52572	77.6266	4.59648	1.00354	0.025392	0.0522228	4.54107	5.52572	77.6266	98.1343
50	ganad	INIAPG 318	0.800846	0.0250752	0.0442575	0.89855	6.73902	70.8507	2.78076	1.22742	0.0253922	0.0452515	1.45604	6.73902	70.8507	15.1312
51	ganad	INIAPG 326	0.909425	0.0250753	0.0532562	1.10165	6.37492	76.0378	3.39156	1.48289	0.0253923	0.0546998	2.00913	6.37492	76.0378	28.7122
52	ganad	INIAPG 334	0.74817	0.025075	0.0532178	1.28639	5.5085	81.9245	3.9803	1.11313	0.0253921	0.0546594	2.61969	5.5085	81.9245	52.5333
53	ganad	INIAPG 342	0.826879	0.025075	0.0393759	0.304186	7.05551	67.7572	0.729498	1.28617	0.025392	0.0401614	0.355521	7.05551	67.7572	1.07404
54	ganad	INIAPG 349	0.818611	0.025075	0.0465693	0.777963	5.68174	79.3209	2.60814	1.26735	0.025392	0.0476707	1.17703	5.68174	79.3209	12.5738
55	ganad	INIAPG 263	0.713449	0.0250749	0.0398626	0.658585	6.15752	77.9985	2.10336	1.04102	0.0253919	0.0406677	0.932056	6.15752	77.9985	7.19367
56	ganad	INIAPG 270	0.81965	0.025075	0.0393759	0.972825	6.26751	77.3271	3.22242	1.2697	0.025392	0.0401614	1.64541	6.26751	77.3271	24.0887
57	ganad	INIAPG 278	0.879103	0.0250749	0.0381865	0.535318	6.04314	71.3914	1.25531	1.40874	0.0253919	0.038925	0.707991	6.04314	71.3914	2.50892
58	ganad	INIAPG 287	0.693393	0.0250749	0.0406918	0.375533	6.00611	76.8914	1.31537	1.00049	0.0253919	0.0415311	0.455767	6.00611	76.8914	2.72612
59	ganad	INIAPG 295	0.697346	0.0250749	0.0416255	0.0742197	6.1439	72.9709	0.0424905	1.00842	0.0253919	0.042504	0.0770434	6.1439	72.9709	0.0434061
60	ganad	INIAPG 303	0.88804	0.0250752	0.0676906	1.22399	5.70967	77.8875	3.64058	1.43036	0.0253922	0.0700342	2.40072	5.70967	77.8875	37.1139
61	ganad	INIAPG 311	0.776614	0.0250751	0.0445994	1.08262	5.86726	80.3584	3.30103	1.1741	0.0253921	0.045609	1.95239	5.86726	80.3584	26.1405
62	ganad	INIAPG 327	0.809146	0.0250749	0.0371262	1.10749	5.88726	77.8306	3.49516	1.24599	0.025392	0.037824	2.02675	5.88726	77.8306	31.9555
63	ganad	INIAPG 335	0.741052	0.0250749	0.0371262	0.390898	5.82129	75.3461	1.32496	1.09814	0.025392	0.037824	0.478307	5.82129	75.3461	2.76204
64	ganad	INIAPG 350	0.793016	0.0250749	0.0380478	0.568679	7.95503	69.4734	1.96157	1.21005	0.0253919	0.0387808	0.765933	7.95503	69.4734	6.1105
65	ganad	INIAPG 264	0.714725	0.025075	0.0421587	1.24634	5.95899	69.9177	3.51751	1.04362	0.025392	0.04306	2.47759	5.95899	69.9177	32.7005
66	ganad	INIAPG 271	0.708652	0.0250749	0.0371262	0.400017	7.2528	65.5033	0.930519	1.03125	0.0253919	0.037824	0.491849	7.2528	65.5033	1.53583
67	ganad	INIAPG 279	0.899316	0.0250749	0.0384225	0.38669	5.68514	77.8893	1.45153	1.45792	0.0253919	0.0391702	0.472101	5.68514	77.8893	3.26964
68	ganad	INIAPG 288	0.740216	0.025075	0.0416255	1.15108	6.32515	73.5207	3.61332	1.09639	0.025392	0.042504	2.16161	6.32515	73.5207	36.0889
69	ganad	INIAPG 296	0.683467	0.025075	0.0400493	0.342123	6.71718	76.7542	1.13513	0.980732	0.025392	0.040862	0.407933	6.71718	76.7542	2.11157
70	ganad	INIAPG 304	0.851903	0.025075	0.0451912	1.30572	5.3534	77.5086	3.38971	1.3441	0.025392	0.0462279	2.69036	5.3534	77.5086	28.6574
71	ganad	INIAPG 312	0.764201	0.0250749	0.0371262	0.335741	5.56171	76.5592	1.12564	1.14728	0.0253919	0.037824	0.398977	5.56171	76.5592	2.08219
72	ganad	INIAPG 328	0.865957	0.0250753	0.0479157	1.24084	7.768	67.6966	3.47961	1.37728	0.0253924	0.0490822	2.45852	7.768	67.6966	31.4469
73	ganad	INIAPG 336	0.704997	0.0250749	0.0378917	0.749087	5.38988	77.7107	2.35782	1.02384	0.0253919	0.0386187	1.11507	5.38988	77.7107	9.56784
74	ganad	INIAPG 344	0.736225	0.0250749	0.0416255	1.44575	5.67103	77.5678	4.09606	1.08804	0.0253919	0.042504	3.24503	5.67103	77.5678	59.1028
75	ganad	INIAPG 351	0.81196	0.0250749	0.0445994	1.4779	7.18296	69.0293	4.32795	1.25232	0.0253919	0.045609	3.38373	7.18296	69.0293	74.7887
76	ganad	INIAPG 265	0.746565	0.0250749	0.0416255	0.730213	6.08038	74.9139	2.42384	1.10974	0.0253919	0.042504	1.07552	6.08038	74.9139	10.2891
77	ganad	INIAPG 272	0.774253	0.025075	0.0376413	0.515591	8.92145	68.8688	1.58249	1.16897	0.025392	0.0383588	0.674628	8.92145	68.8688	3.86704
78	ganad	INIAPG 281	0.847425	0.0250749	0.0379695	1.20947	5.36581	81.4559	3.95748	1.33363	0.0253919	0.0386996	2.3517	5.36581	81.4559	51.3253
79	ganad	INIAPG 289	0.730544	0.0250749	0.0479571	0.38812	7.02017	70.958	1.00573	1.07621	0.025392	0.0491256	0.474207	7.02017	70.958	1.7339
80	ganad	INIAPG 297	0.712402	0.0250749	0.038641	0.450201	5.77707	80.9852	1.51351	1.03888	0.025392	0.0393972	0.568627	5.77707	80.9852	3.54264
81	ganad	INIAPG 305	0.768478	0.0250749	0.0371262	0.593153	6.22416	75.1268	1.75995	1.15648	0.025392	0.037824	0.809686	6.22416	75.1268	4.81216
82	ganad	INIAPG 313	0.633012	0.025075	0.0400489	0.319842	5.85599	80.3125	1.21417	0.883274	0.025392	0.0408617	0.376911	5.85599	80.3125	2.3675
83	ganad	INIAPG 329	0.982684	0.025075	0.0470499	0.873314	7.39392	73.2502	2.40487	1.67162	0.025392	0.0481743	1.39483	7.39392	73.2502	10.077
84	ganad	INIAPG 337	0.921776	0.0250749	0.0438752	1.33065	6.07274	72.6806	3.74827	1.51375	0.0253919	0.044852	2.7835	6.07274	72.6806	41.4478
85	ganad	INIAPG 345	0.794472	0.025075	0.0483037	0.507325	5.6264	76.7668	1.68452	1.21327	0.025392	0.0494894	0.660842	5.6264	76.7668	4.38988
86	ganad	INIAPG 352	0.769003	0.0250749	0.0373495	0.477086	5.69871	78.7884	1.58982	1.15761	0.0253919	0.0380558	0.611372	5.69871	78.7884	3.90288
87	ganad	INIAPG 360	0.934426	0.025075	0.0535981	1.2384	5.51783	77.4524	3.49387	1.54575	0.0253921	0.0550605	2.4501	5.51783	77.4524	31.913
88	ganad	INIAPG 369	0.784162	0.0250749	0.0384756	0.341373	6.6614	74.3347	1.11177	1.19057	0.025392	0.0392254	0.406878	6.6614	74.3347	2.03975
89	ganad	INIAPG 384	0.855666	0.025075	0.0473917	0.920358	7.10187	65.1791	2.28743	1.35294	0.025392	0.0485326	1.51019	7.10187	65.1791	8.84961
90	ganad	INIAPG 392	0.79306	0.025075	0.0416255	0.661286	6.98091	68.9399	1.67651	1.21015	0.0253921	0.042504	0.937282	6.98091	68.9399	4.34684
91	ganad	INIAPG 353	0.600953	0.0250749	0.039654	1.5251	5.2166	81.9173	3.93123	0.823857	0.0253919	0.0404507	3.59562	5.2166	81.9173	49.9699
92	ganad	INIAPG 362	0.791676	0.0250749	0.0371262	0.258709	5.86598	73.5768	0.613325	1.20709	0.0253919	0.037824	0.295257	5.86598	73.5768	0.846562
93	ganad	INIAPG 370	0.688466	0.0250749	0.0371262	0.78965	5.63634	81.3502	2.5029	0.990659	0.0253919	0.037824	1.20263	5.63634	81.3502	11.2178
94	ganad	INIAPG 377	0.871986	0.0250752	0.0371262	1.53129	7.15891	71.8982	4.17347	1.39166	0.0253922	0.037824	3.62414	7.15891	71.8982	63.9405
95	ganad	INIAPG 385	0.789818	0.0250749	0.0434418	0.764777	6.62235	79.5885	2.72521	1.203	0.0253919	0.0443992	1.14852	6.62235	79.5885	14.2597
96	ganad	INIAPG 393	0.690006	0.0250749	0.0377321	0.369585	6.64883	66.7573	0.834334	0.993728	0.0253919	0.038453	0.447134	6.64883	66.7573	1.30328
97	ganad	INIAPG 418	0.619762	0.0250749	0.0396602	0.472527	5.90403	75.8964	1.49669	0.858485	0.025392	0.0404572	0.604042	5.90403	75.8964	3.46686
98	ganad	INIAPG 354	0.764175	0.0250749	0.0459498	1.30498	5.86906	75.6404	3.69269	1.14722	0.0253919	0.0470218	2.68761	5.86906	75.6404	39.1526
99	ganad	INIAPG 363	0.855703	0.025075	0.0451912	1.03878	6.29039	75.6912	3.51097	1.35303	0.025392	0.0462279	1.82577	6.29039	75.6912	32.4808
100	ganad	INIAPG 378	0.880304	0.0250751	0.0399784	1.2829	6.17781	69.3101	3.43643	1.41163	0.0253921	0.0407883	2.60707	6.17781	69.3101	30.0759
101	ganad	INIAPG 386	0.722085	0.0250749	0.0438191	0.882136	5.7562	80.6799	2.87544	1.05872	0.0253919	0.0447934	1.41606	5.7562	80.6799	16.7332
102	ganad	INIAPG 394	0.742981	0.0250751	0.0453574	1.42931	8.01862	65.4307	3.41543	1.10219	0.0253921	0.0464017	3.17582	8.01862	65.4307	29.4301
103	ganad	INIAPG 419	0.613241	0.0250751	0.0420767	1.29758	5.51309	78.1915	4.07376	0.846406	0.0253921	0.0429745	2.66041	5.51309	78.1915	57.7775
104	ganad	INIAPG 355	0.745174	0.0250749	0.0371262	1.132	6.07053	78.6399	3.71886	1.10681	0.0253919	0.037824	2.10186	6.07053	78.6399	40.2172
105	ganad	INIAPG 364	0.765217	0.0250749	0.0386353	0.448537	5.91286	80.1999	1.4755	1.14946	0.025392	0.0393914	0.566019	5.91286	80.1999	3.37321
106	ganad	INIAPG 371	0.949735	0.0250751	0.0393759	0.809771	6.89085	70.7437	2.51891	1.58503	0.0253922	0.0401614	1.24739	6.89085	70.7437	11.4151
107	ganad	INIAPG 379	0.778364	0.025075	0.0429415	1.49704	5.37162	77.4829	3.89359	1.17791	0.025392	0.0438768	3.46846	5.37162	77.4829	48.087
108	ganad	INIAPG 387	0.711443	0.0250749	0.0373495	0.808734	6.36788	78.5723	2.62391	1.03693	0.0253919	0.0380558	1.24506	6.36788	78.5723	12.7895
109	ganad	INIAPG 395	0.717014	0.025075	0.0379451	0.89768	5.89891	76.8472	2.88852	1.04831	0.025392	0.0386742	1.4539	5.89891	76.8472	16.9668
110	ganad	INIAPG 356	0.71922	0.0250749	0.037397	0.146747	6.06882	77.4577	0.380786	1.05283	0.0253919	0.0381051	0.158061	6.06882	77.4577	0.463434
111	ganad	INIAPG 365	0.992999	0.0250751	0.0695187	1.24431	7.21601	69.6688	3.39964	1.69932	0.0253921	0.0719921	2.47054	7.21601	69.6688	28.9534
112	ganad	INIAPG 372	0.751294	0.025075	0.0405978	0.50465	6.03442	74.5399	1.47633	1.11974	0.025392	0.0414331	0.656406	6.03442	74.5399	3.37687
113	ganad	INIAPG 380	0.870728	0.0250749	0.0371262	1.33106	6.15355	77.9259	3.91375	1.38865	0.025392	0.037824	2.78506	6.15355	77.9259	49.0862
114	ganad	INIAPG 388	0.933819	0.0250751	0.0410021	1.13117	6.21925	76.4105	3.06363	1.54421	0.0253922	0.0418543	2.09928	6.21925	76.4105	20.4051
115	ganad	INIAPG 396	0.790238	0.0250749	0.0400142	0.291973	5.85808	78.8516	0.844599	1.20392	0.0253919	0.0408256	0.339067	5.85808	78.8516	1.32704
116	ganad	INIAPG 357	0.855038	0.025075	0.0380271	0.534816	7.79057	74.0515	1.66205	1.35146	0.025392	0.0387593	0.707133	7.79057	74.0515	4.27008
117	ganad	INIAPG 366	0.926175	0.025075	0.0487568	0.784578	6.04141	81.2687	2.5927	1.52483	0.0253921	0.049965	1.19148	6.04141	81.2687	12.3659
118	ganad	INIAPG 373	0.965795	0.0250749	0.0377563	0.820476	6.18924	79.8233	3.22336	1.62687	0.0253919	0.0384781	1.27158	6.18924	79.8233	24.1124
119	ganad	INIAPG 381	0.890538	0.0250751	0.0526145	0.322922	5.81462	75.3648	0.952569	1.43644	0.0253922	0.0540232	0.381158	5.81462	75.3648	1.59236
120	ganad	INIAPG 389	0.898753	0.025075	0.0371262	0.615809	5.82414	78.4778	1.55473	1.45654	0.025392	0.037824	0.851154	5.82414	78.4778	3.73379
121	ganad	INIAPG 397	0.75565	0.025075	0.041199	0.436081	5.90708	75.85	1.3784	1.12899	0.025392	0.0420594	0.546635	5.90708	75.85	2.96854
122	ganad	INIAPG 358	0.739154	0.0250749	0.041566	0.893648	6.13808	76.9407	2.69257	1.09416	0.0253919	0.042442	1.44403	6.13808	76.9407	13.7696
123	ganad	INIAPG 367	0.865819	0.0250751	0.0423498	0.686102	6.07489	75.1622	1.87553	1.37695	0.0253921	0.0432593	0.985959	6.07489	75.1622	5.52425
124	ganad	INIAPG 374	0.699236	0.0250751	0.0460942	0.364727	5.76834	75.9955	1.11074	1.01222	0.0253921	0.047173	0.44012	5.76834	75.9955	2.03662
125	ganad	INIAPG 382	0.90807	0.025075	0.0487568	1.02428	6.12037	76.9081	3.21273	1.47953	0.025392	0.049965	1.78509	6.12037	76.9081	23.8467
126	ganad	INIAPG 390	0.655978	0.025075	0.0374681	0.567433	6.62499	73.6881	1.62782	0.927027	0.025392	0.0381789	0.763733	6.62499	73.6881	4.09277
127	ganad	INIAPG 398	0.654974	0.0250749	0.0376272	0.65146	6.32736	75.3796	2.08622	0.925092	0.0253919	0.0383441	0.91834	6.32736	75.3796	7.0544
128	ganad	INIAPG 368	0.788687	0.0250749	0.0487077	0.911222	6.36773	70.4313	2.29985	1.2005	0.0253919	0.0499135	1.48736	6.36773	70.4313	8.97264
129	ganad	INIAPG 375	0.720608	0.0250749	0.037633	0.759791	6.03233	73.9278	2.22827	1.05568	0.0253919	0.0383501	1.13783	6.03233	73.9278	8.28382
130	ganad	INIAPG 383	0.815951	0.0250749	0.03742	0.55616	5.68352	77.0939	1.79357	1.26133	0.0253919	0.0381289	0.743963	5.68352	77.0939	5.01086
131	ganad	INIAPG 399	0.69043	0.025075	0.0401447	0.654283	6.63214	71.1559	1.86708	0.994573	0.025392	0.0409614	0.923763	6.63214	71.1559	5.46937
132	ganad	INIAPG 405	0.72724	0.025075	0.0407406	1.27122	6.06516	76.9321	3.68429	1.06936	0.025392	0.0415819	2.5652	6.06516	76.9321	38.8168
133	ganad	INIAPG 151	0.603341	0.025075	0.0373373	0.718189	6.24415	75.4024	2.10374	0.828217	0.025392	0.0380431	1.05072	6.24415	75.4024	7.19677
134	ganad	INIAPG 407	0.762596	0.025075	0.0558605	1.03825	5.54265	76.7392	3.04465	1.14384	0.0253921	0.0574502	1.82427	5.54265	76.7392	20.0027
135	ganad	INIAPG 001	0.788421	0.0250749	0.0378333	0.49014	6.24251	71.9109	1.34911	1.19992	0.0253919	0.0385581	0.632545	6.24251	71.9109	2.85401
136	ganad	INIAPG 010	0.696167	0.025075	0.0411413	0.279184	5.89599	70.7348	0.691831	1.00605	0.025392	0.0419993	0.322051	5.89599	70.7348	0.997369
137	ganad	INIAPG 019	0.816229	0.0250749	0.042199	0.454915	6.38541	78.7897	1.47241	1.26195	0.0253919	0.043102	0.57604	6.38541	78.7897	3.35975
138	ganad	INIAPG 030	0.825255	0.0250753	0.0474177	1.36498	6.53261	75.5932	3.98138	1.28246	0.0253923	0.0485599	2.91564	6.53261	75.5932	52.5912
139	ganad	INIAPG 038	0.60283	0.0250749	0.0389504	1.30478	5.84701	76.5991	3.85817	0.827283	0.025392	0.0397189	2.68688	5.84701	76.5991	46.3788
140	ganad	INIAPG 046	0.821725	0.0250749	0.041066	0.949478	6.51066	75.1188	2.59693	1.27442	0.0253919	0.0419209	1.58436	6.51066	75.1188	12.4225
141	ganad	INIAPG 055	0.736989	0.025075	0.0399524	0.626562	7.28508	67.5666	1.7157	1.08963	0.025392	0.0407613	0.871167	7.28508	67.5666	4.56055
142	ganad	INIAPG 400	0.687136	0.025075	0.0405445	1.02006	6.18317	78.5965	3.0854	0.988014	0.025392	0.0413777	1.77336	6.18317	78.5965	20.8762
143	ganad	INIAPG 408	0.631234	0.0250749	0.0411103	0.340521	6.65217	73.1941	0.989444	0.879928	0.025392	0.041967	0.40568	6.65217	73.1941	1.68974
144	ganad	INIAPG 002	0.882226	0.0250749	0.0376206	0.56417	5.97372	75.859	1.59674	1.41627	0.0253919	0.0383372	0.757988	5.97372	75.859	3.9369
145	ganad	INIAPG 011	0.959506	0.025075	0.0410021	0.601022	6.02006	76.0222	1.71875	1.61041	0.025392	0.0418543	0.823982	6.02006	76.0222	4.57754
146	ganad	INIAPG 020	0.832662	0.025075	0.039608	1.07887	6.45541	76.9363	3.37658	1.29943	0.025392	0.0404028	1.94136	6.45541	76.9363	28.2706
147	ganad	INIAPG 031	0.869226	0.0250751	0.0431697	1.07742	7.52365	67.6469	2.5428	1.38507	0.0253921	0.0441151	1.93709	7.52365	67.6469	11.7153
148	ganad	INIAPG 039	0.672693	0.0250749	0.0396488	0.609169	6.01498	76.8786	1.89924	0.959508	0.025392	0.0404453	0.838902	6.01498	76.8786	5.68084
149	ganad	INIAPG 047	0.768661	0.025075	0.0469592	0.964129	6.42151	73.7727	2.40242	1.15688	0.025392	0.0480792	1.6225	6.42151	73.7727	10.0499
150	ganad	INIAPG 056	0.788964	0.0250749	0.0482285	0.703488	6.88901	76.6335	2.46473	1.20112	0.0253919	0.0494104	1.02079	6.88901	76.6335	10.7603
151	ganad	INIAPG 063	0.76741	0.025075	0.0426985	0.772221	6.4782	77.1741	2.2375	1.15418	0.025392	0.0436232	1.16457	6.4782	77.1741	8.36989
152	ganad	INIAPG 401	0.699432	0.0250749	0.043745	0.771069	6.21105	78.5657	2.26809	1.01261	0.025392	0.044716	1.16208	6.21105	78.5657	8.66095
153	ganad	INIAPG 413	0.611642	0.0250749	0.039133	0.872689	5.76634	75.0366	2.32351	0.843456	0.025392	0.0399088	1.39334	5.76634	75.0366	9.21141
154	ganad	INIAPG 004	0.813709	0.0250752	0.0668146	1.54585	6.21103	70.4088	3.89213	1.25626	0.0253922	0.0690972	3.69198	6.21103	70.4088	48.0154
155	ganad	INIAPG 012	0.707337	0.025075	0.0549258	1.50846	6.02393	70.9808	3.94913	1.02858	0.0253921	0.0564622	3.51977	6.02393	70.9808	50.89
156	ganad	INIAPG 021	0.839224	0.0250752	0.0520571	1.34278	5.73704	76.3394	3.78539	1.31457	0.0253922	0.0534359	2.82969	5.73704	76.3394	43.0528
157	ganad	INIAPG 032	0.712592	0.0250749	0.0429415	1.1913	6.6808	75.8706	3.16333	1.03927	0.0253919	0.0438768	2.29134	6.6808	75.8706	22.6492
158	ganad	INIAPG 040	0.594519	0.025075	0.037668	1.07533	6.01918	76.6007	3.13788	0.81216	0.025392	0.0383864	1.93096	6.01918	76.6007	22.0549
159	ganad	INIAPG 048	0.73561	0.025075	0.0429495	1.30188	5.94848	77.9582	3.76311	1.08676	0.025392	0.0438851	2.67621	5.94848	77.9582	42.0824
160	ganad	INIAPG 057	0.797797	0.0250751	0.0429415	1.21538	5.82373	77.78	3.67077	1.22064	0.0253921	0.0438768	2.37159	5.82373	77.78	38.282
161	ganad	INIAPG 064	0.887952	0.0250749	0.0379675	0.704086	7.62091	71.1369	1.73592	1.43015	0.0253919	0.0386974	1.022	7.62091	71.1369	4.67414
162	ganad	INIAPG 402	0.795399	0.0250749	0.0488025	0.369482	5.82835	72.504	1.04471	1.21532	0.025392	0.050013	0.446985	5.82835	72.504	1.84259
163	ganad	INIAPG 409	0.867208	0.0250749	0.0387077	1.42895	6.52948	79.1135	4.1349	1.38026	0.025392	0.0394666	3.17433	6.52948	79.1135	61.4832
164	ganad	INIAPG 414	0.754779	0.0250749	0.0459112	0.325465	6.0783	69.2684	0.82229	1.12714	0.025392	0.0469814	0.384674	6.0783	69.2684	1.27571
165	ganad	INIAPG 005	0.835317	0.025075	0.0412259	0.944458	5.89588	78.8313	2.69977	1.30554	0.025392	0.0420875	1.57142	5.89588	78.8313	13.8763
166	ganad	INIAPG 014	0.734351	0.025075	0.0459786	1.30007	6.03729	76.1859	3.68103	1.08413	0.0253921	0.047052	2.66954	6.03729	76.1859	38.6874
167	ganad	INIAPG 023	0.594853	0.0250749	0.03827	0.343411	6.21113	70.283	0.729914	0.812764	0.0253919	0.0390117	0.409749	6.21113	70.283	1.0749
168	ganad	INIAPG 033	0.62071	0.0250749	0.0371262	0.326028	6.85987	75.5596	1.03248	0.860247	0.0253919	0.037824	0.385454	6.85987	75.5596	1.80801
169	ganad	INIAPG 049	0.69347	0.0250749	0.0371262	1.02766	6.06828	78.0609	3.11993	1.00065	0.0253919	0.037824	1.79453	6.06828	78.0609	21.6448
170	ganad	INIAPG 058	0.721024	0.0250749	0.0398666	0.893791	6.77521	72.1257	2.46542	1.05654	0.0253919	0.0406719	1.44438	6.77521	72.1257	10.7684
171	ganad	INIAPG 065	0.691097	0.0250749	0.0403403	1.58345	6.00082	70.1691	3.79167	0.995904	0.0253919	0.041165	3.87174	6.00082	70.1691	43.3305
172	ganad	INIAPG 403	0.745592	0.025075	0.0406795	1.50768	5.40147	84.9318	4.0892	1.10769	0.025392	0.0415182	3.51624	5.40147	84.9318	58.6921
173	ganad	INIAPG 410	0.706061	0.025075	0.0432186	0.466307	6.86598	73.528	1.33806	1.02599	0.025392	0.0441661	0.594097	6.86598	73.528	2.81163
174	ganad	INIAPG 415	0.915855	0.0250749	0.0414103	0.550892	7.50115	69.4924	1.43465	1.49891	0.025392	0.0422797	0.734799	7.50115	69.4924	3.19816
175	ganad	INIAPG 006	0.652743	0.025075	0.0418316	1.92095	7.47815	73.8168	5.25286	0.920803	0.025392	0.0427189	5.82741	7.47815	73.8168	190.113
176	ganad	INIAPG 015	0.740756	0.0250749	0.0539182	0.73044	6.49617	78.7768	2.05693	1.09752	0.025392	0.0553982	1.07599	6.49617	78.7768	6.82196
177	ganad	INIAPG 024	0.7991	0.025075	0.0442575	1.12873	5.95281	77.3374	3.37294	1.22354	0.025392	0.0452515	2.09171	5.95281	77.3374	28.1642
178	ganad	INIAPG 034	0.837829	0.0250751	0.0425502	0.588612	7.14402	71.5564	1.62812	1.31134	0.0253921	0.0434684	0.801487	7.14402	71.5564	4.09428
179	ganad	INIAPG 042	0.746082	0.0250749	0.039608	0.955112	5.87691	79.4328	2.74622	1.10872	0.0253919	0.0404028	1.59896	5.87691	79.4328	14.5836
180	ganad	INIAPG 050	0.705602	0.025075	0.0472768	0.478822	6.50013	70.703	1.28302	1.02506	0.025392	0.0484122	0.614172	6.50013	70.703	2.60751
181	ganad	INIAPG 059	0.728112	0.025075	0.0481651	1.02423	5.66992	74.0419	2.55681	1.07117	0.025392	0.0493439	1.78496	5.66992	74.0419	11.8946
182	ganad	INIAPG 066	0.685991	0.025075	0.0377354	1.08665	5.47736	78.9601	3.00864	0.985739	0.025392	0.0384564	1.96433	5.47736	78.9601	19.2599
183	ganad	INIAPG 411	0.756825	0.025075	0.0418079	0.389063	6.08238	70.91	1.07699	1.1315	0.025392	0.0426942	0.475598	6.08238	70.91	1.93582
184	ganad	INIAPG 416	1.00297	0.0250749	0.0679781	1.36953	6.03435	75.0733	3.85471	1.72638	0.0253919	0.0703418	2.93352	6.03435	75.0733	46.215
185	ganad	INIAPG 007	0.698113	0.025075	0.0386707	0.907221	5.8864	73.0379	2.40168	1.00996	0.025392	0.0394282	1.47743	5.8864	73.0379	10.0417
186	ganad	INIAPG 016	0.683196	0.025075	0.0393759	1.21299	5.41111	74.4296	3.49023	0.980197	0.025392	0.0401614	2.36352	5.41111	74.4296	31.7936
187	ganad	INIAPG 025	0.698242	0.0250749	0.0375813	1.0829	6.16076	75.6755	3.0555	1.01021	0.0253919	0.0382964	1.95323	6.16076	75.6755	20.2318
188	ganad	INIAPG 035	0.811431	0.0250752	0.0582332	1.26681	6.1687	78.573	3.94574	1.25113	0.0253922	0.0599622	2.54953	6.1687	78.573	50.7146
189	ganad	INIAPG 043	0.780705	0.0250751	0.0505705	0.874038	6.493	75.7765	2.35333	1.18301	0.0253921	0.051871	1.39657	6.493	75.7765	9.5205
190	ganad	INIAPG 051	0.696703	0.025075	0.047963	1.52866	6.18449	75.7675	4.25361	1.00712	0.0253921	0.0491318	3.612	6.18449	75.7675	69.3586
191	ganad	INIAPG 060	0.742071	0.0250749	0.0422479	0.954802	5.87044	76.5571	2.89667	1.10028	0.0253919	0.0431531	1.59816	5.87044	76.5571	17.1138
192	ganad	INIAPG 067	0.849506	0.0250749	0.0491584	0.556475	6.45808	75.7033	1.64717	1.33849	0.0253919	0.0503867	0.744513	6.45808	75.7033	4.19224
193	ganad	INIAPG 417	0.77588	0.025075	0.0446401	0.915548	6.19229	74.5781	2.75854	1.1725	0.025392	0.0456514	1.49814	6.19229	74.5781	14.7767
194	ganad	INIAPG 008	0.928113	0.0250749	0.0374394	0.652589	7.51764	69.2875	1.77567	1.52973	0.0253919	0.0381491	0.920507	7.51764	69.2875	4.90423
195	ganad	INIAPG 017	0.976886	0.0250749	0.0373822	0.386788	7.35056	71.6546	0.948565	1.65617	0.0253919	0.0380897	0.472244	7.35056	71.6546	1.582
196	ganad	INIAPG 026	0.659914	0.0250749	0.0371262	1.83422	5.79206	72.9018	4.59045	0.934626	0.0253919	0.037824	5.26024	5.79206	72.9018	97.5389
197	ganad	INIAPG 036	0.822611	0.0250749	0.0371262	1.30227	5.73012	79.8063	4.1623	1.27644	0.0253919	0.037824	2.67762	5.73012	79.8063	63.2193
198	ganad	INIAPG 044	0.80398	0.0250749	0.0380861	0.336526	5.91244	80.1047	1.15598	1.23442	0.0253919	0.0388207	0.400076	5.91244	80.1047	2.17714
199	ganad	INIAPG 053	0.659325	0.0250749	0.0391064	0.783012	6.16809	76.1078	2.36654	0.933488	0.025392	0.0398811	1.18805	6.16809	76.1078	9.66049
200	ganad	INIAPG 061	0.837801	0.0250749	0.0406918	0.740507	5.8451	79.0468	2.40645	1.31128	0.025392	0.0415311	1.097	5.8451	79.0468	10.0945
201	ganad	INIAPG 068	0.753695	0.0250749	0.0435015	1.02149	5.76033	78.4909	2.93658	1.12484	0.0253919	0.0444616	1.77732	5.76033	78.4909	17.8512
202	ganad	INIAPG 406	0.705	0.025075	0.0499751	1.14556	7.04274	71.574	3.11263	1.02385	0.025392	0.0512449	2.14421	7.04274	71.574	21.48
203	ganad	INIAPG 412	0.898642	0.0250749	0.045324	0.932984	5.59009	73.7679	2.7282	1.45626	0.025392	0.0463668	1.54208	5.59009	73.7679	14.3053
204	ganad	INIAPG 009	0.841585	0.025075	0.0423498	0.939731	6.44017	67.51	2.32181	1.32004	0.0253921	0.0432593	1.55929	6.44017	67.51	9.1941
205	ganad	INIAPG 018	0.825801	0.0250751	0.0527738	1.6004	5.9855	75.3613	4.16877	1.28371	0.0253921	0.0541911	3.95502	5.9855	75.3613	63.6357
206	ganad	INIAPG 029	0.712207	0.0250752	0.0490988	1.61106	6.00106	79.4238	4.68239	1.03849	0.0253922	0.0503241	4.00812	6.00106	79.4238	107.028
207	ganad	INIAPG 037	0.677245	0.0250749	0.0371262	0.300755	5.56438	76.0116	0.999488	0.968448	0.0253919	0.037824	0.350878	5.56438	76.0116	1.71689
208	ganad	INIAPG 045	0.798238	0.025075	0.0374618	1.2117	6.6115	69.1724	3.07193	1.22162	0.025392	0.0381723	2.35921	6.6115	69.1724	20.5835
209	ganad	INIAPG 054	0.848175	0.0250753	0.0510065	1.12215	6.50695	76.9086	3.44271	1.33538	0.0253923	0.0523297	2.07144	6.50695	76.9086	30.2715
210	ganad	INIAPG 062	0.749119	0.0250749	0.0388178	0.970482	6.13791	74.3391	2.89371	1.11514	0.025392	0.039581	1.63922	6.13791	74.3391	17.0601
211	ganad	INIAPG 069	0.768768	0.0250757	0.106898	2.0934	5.35749	79.6001	5.63911	1.15711	0.0253928	0.112821	7.11246	5.35749	79.6001	280.213
212	ganad	INIAPG 077	0.761566	0.025075	0.0383474	0.660467	7.22667	70.8252	1.7386	1.14163	0.025392	0.0390921	0.935695	7.22667	70.8252	4.68938
213	ganad	INIAPG 085	0.634681	0.0250749	0.0451912	1.86042	5.51325	78.237	5.11007	0.88642	0.0253919	0.0462279	5.42645	5.51325	78.237	164.682
214	ganad	INIAPG 092	0.785565	0.025075	0.0416255	1.3387	7.04764	74.1128	3.7836	1.19365	0.025392	0.042504	2.81407	7.04764	74.1128	42.9742
215	ganad	INIAPG 100	0.831158	0.0250751	0.0447895	0.774659	5.85473	70.1908	2.20677	1.29598	0.0253921	0.0458077	1.16985	5.85473	70.1908	8.08633
216	ganad	INIAPG 108	0.66391	0.0250749	0.039662	0.903225	5.79519	78.4926	2.49176	0.942371	0.025392	0.0404591	1.46755	5.79519	78.4926	11.0826
217	ganad	INIAPG 116	0.821419	0.0250749	0.0416255	0.548359	5.92542	74.6126	1.92441	1.27372	0.0253919	0.042504	0.730412	5.92542	74.6126	5.85114
218	ganad	INIAPG 124	0.664044	0.0250749	0.0373373	1.33845	5.81194	76.481	3.46161	0.942633	0.0253919	0.0380431	2.81313	5.81194	76.481	30.8682
219	ganad	INIAPG 132	0.741748	0.0250749	0.0395848	0.795829	6.30126	71.7682	2.41933	1.0996	0.025392	0.0403787	1.21628	6.30126	71.7682	10.2383
220	ganad	INIAPG 140	0.650871	0.0250749	0.0420359	1.04221	5.81122	77.7569	3.14052	0.91721	0.0253919	0.0429319	1.83548	5.81122	77.7569	22.1159
221	ganad	INIAPG 148	0.654262	0.0250749	0.0393759	1.3386	6.7819	77.2958	4.48169	0.923722	0.0253919	0.0401614	2.8137	6.7819	77.2958	87.3836
222	ganad	INIAPG 070	0.639026	0.0250749	0.0390509	0.984682	6.41364	78.7234	3.04141	0.894634	0.025392	0.0398234	1.67696	6.41364	78.7234	19.9347
223	ganad	INIAPG 078	0.942616	0.0250749	0.0438752	0.292471	7.03183	70.0561	0.643769	1.56669	0.025392	0.044852	0.339734	7.03183	70.0561	0.903642
224	ganad	INIAPG 086	0.710628	0.0250749	0.0444943	1.21132	5.67719	78.9617	3.30548	1.03527	0.025392	0.045499	2.35791	5.67719	78.9617	26.2616
225	ganad	INIAPG 093	0.655679	0.0250749	0.0431916	1.46799	5.24047	77.8377	4.53336	0.926451	0.025392	0.0441379	3.34048	5.24047	77.8377	92.0705
226	ganad	INIAPG 101	0.599485	0.0250749	0.042105	1.50052	6.06414	78.7583	4.33365	0.82118	0.0253919	0.043004	3.48402	6.06414	78.7583	75.2219
227	ganad	INIAPG 109	0.74015	0.0250751	0.0528739	1.17501	5.94606	80.0025	3.66372	1.09625	0.0253921	0.0542967	2.23819	5.94606	80.0025	38.0064
228	ganad	INIAPG 117	0.79577	0.0250752	0.0422866	0.495581	6.96715	75.3298	1.53653	1.21615	0.0253922	0.0431934	0.641452	6.96715	75.3298	3.64843
229	ganad	INIAPG 125	0.670345	0.025075	0.0426732	0.247419	6.1003	69.7935	0.577439	0.954912	0.0253921	0.0435967	0.280716	6.1003	69.7935	0.78147
230	ganad	INIAPG 133	0.802438	0.0250749	0.0425159	0.950143	6.10738	78.0602	2.83444	1.23097	0.0253919	0.0434327	1.58608	6.10738	78.0602	16.0208
231	ganad	INIAPG 141	0.801349	0.025075	0.0373973	0.737002	7.00943	71.1971	1.96683	1.22854	0.025392	0.0381054	1.08966	7.00943	71.1971	6.14798
232	ganad	INIAPG 149	0.805248	0.025075	0.0517307	1.76601	7.04103	73.3624	5.10789	1.23725	0.0253921	0.0530922	4.84745	7.04103	73.3624	164.321
233	ganad	INIAPG 157	0.762403	0.0250749	0.0371262	0.566953	5.62136	69.824	1.52568	1.14342	0.025392	0.037824	0.762887	5.62136	69.824	3.59825
234	ganad	INIAPG 071	0.698046	0.0250749	0.0412829	1.21691	6.19366	74.144	3.16329	1.00982	0.025392	0.0421469	2.37674	6.19366	74.144	22.6483
235	ganad	INIAPG 079	0.649471	0.025075	0.0410488	0.731445	6.73339	73.5843	1.81064	0.914527	0.025392	0.0419029	1.07808	6.73339	73.5843	5.11437
236	ganad	INIAPG 094	0.778052	0.025075	0.0373495	1.74285	6.04815	71.2447	4.37709	1.17723	0.025392	0.0380558	4.71358	6.04815	71.2447	78.6062
237	ganad	INIAPG 102	0.659392	0.0250749	0.037449	0.903095	5.56193	77.3822	2.89561	0.933616	0.0253919	0.038159	1.46723	5.56193	77.3822	17.0945
238	ganad	INIAPG 110	0.887335	0.025075	0.0411936	0.856571	6.05173	77.8254	2.68439	1.42865	0.025392	0.0420538	1.35507	6.05173	77.8254	13.6493
239	ganad	INIAPG 118	0.659649	0.0250749	0.0371262	2.38293	6.13919	77.2251	5.5347	0.934112	0.0253919	0.037824	9.83662	6.13919	77.2251	252.331
240	ganad	INIAPG 126	0.799001	0.025075	0.0416255	1.34668	7.13693	67.8773	3.30772	1.22332	0.025392	0.042504	2.84465	7.13693	67.8773	26.3229
241	ganad	INIAPG 134	0.840776	0.0250751	0.0469115	0.936717	6.94428	69.5801	2.87478	1.31816	0.0253921	0.0480292	1.55159	6.94428	69.5801	16.7216
242	ganad	INIAPG 150	0.718776	0.0250749	0.0371262	0.584399	5.36389	72.1538	1.54516	1.05192	0.0253919	0.037824	0.793912	5.36389	72.1538	3.6887
243	ganad	INIAPG 158	0.749352	0.0250749	0.0432282	0.997189	5.7677	74.553	2.97036	1.11563	0.0253919	0.0441762	1.71065	5.7677	74.553	18.4989
244	ganad	INIAPG 072	0.730763	0.0250749	0.0429415	1.87133	6.24125	74.5176	5.07459	1.07667	0.0253919	0.0438768	5.49692	6.24125	74.5176	158.907
245	ganad	INIAPG 080	0.88935	0.0250749	0.0409132	0.291665	5.72117	78.0046	0.985016	1.43355	0.0253919	0.0417617	0.338655	5.72117	78.0046	1.67786
246	ganad	INIAPG 087	0.681517	0.0250749	0.0442055	0.440428	5.96285	74.8973	1.34151	0.976873	0.025392	0.0451972	0.553371	5.96285	74.8973	2.82482
247	ganad	INIAPG 095	0.695571	0.0250749	0.0393759	1.3282	5.53353	78.0264	3.98277	1.00485	0.0253919	0.0401614	2.77423	5.53353	78.0264	52.6655
248	ganad	INIAPG 103	0.772388	0.025075	0.0420168	0.671931	6.16206	74.4679	1.94854	1.16493	0.025392	0.042912	0.958015	6.16206	74.4679	6.01842
249	ganad	INIAPG 111	0.712444	0.0250749	0.0371262	1.26856	5.47332	75.9784	3.54466	1.03897	0.025392	0.037824	2.55572	5.47332	75.9784	33.6278
250	ganad	INIAPG 119	0.690129	0.0250749	0.0422369	0.964622	6.22709	72.9748	2.62874	0.993972	0.025392	0.0431415	1.6238	6.22709	72.9748	12.8564
251	ganad	INIAPG 127	0.806139	0.025075	0.0395676	0.741606	5.68456	71.8686	2.1324	1.23925	0.025392	0.0403608	1.0993	5.68456	71.8686	7.43507
252	ganad	INIAPG 135	0.687357	0.0250749	0.0504148	0.776987	5.58071	77.8432	2.1798	0.988452	0.0253919	0.0517072	1.17491	5.58071	77.8432	7.84454
253	ganad	INIAPG 143	0.816438	0.025075	0.0391247	0.637551	6.07065	78.9165	2.20482	1.26243	0.025392	0.0399001	0.891842	6.07065	78.9165	8.06859
254	ganad	INIAPG 152	0.771048	0.025075	0.0409013	1.44334	5.75918	75.5438	4.27011	1.16203	0.025392	0.0417492	3.2348	5.75918	75.5438	70.5292
255	ganad	INIAPG 159	0.78403	0.0250749	0.0371262	0.888181	5.66883	75.4667	2.37464	1.19028	0.0253919	0.037824	1.43071	5.66883	75.4667	9.74711
256	ganad	INIAPG 073	0.737566	0.025075	0.0404724	0.853033	5.87204	67.3507	2.15729	1.09084	0.025392	0.0413025	1.34675	5.87204	67.3507	7.64766
257	ganad	INIAPG 081	0.742293	0.0250749	0.0406918	1.39342	5.55836	76.201	4.03551	1.10075	0.0253919	0.0415311	3.02861	5.55836	76.201	55.5717
258	ganad	INIAPG 088	0.690695	0.025075	0.0419683	0.45059	5.93862	80.7726	1.16655	0.995102	0.025392	0.0428615	0.569238	5.93862	80.7726	2.21088
259	ganad	INIAPG 096	0.788384	0.025075	0.0468959	1.11659	6.68478	75.4637	3.33502	1.19984	0.025392	0.048013	2.05443	6.68478	75.4637	27.0791
260	ganad	INIAPG 104	0.911388	0.0250753	0.0709831	1.00277	6.95918	69.0835	2.60777	1.48777	0.0253923	0.0735631	1.72582	6.95918	69.0835	12.5688
261	ganad	INIAPG 112	0.663544	0.0250749	0.0371262	1.16516	6.45015	71.2397	3.33408	0.941661	0.0253919	0.037824	2.20645	6.45015	71.2397	27.0526
262	ganad	INIAPG 120	0.775451	0.0250752	0.0438448	1.09664	5.70984	78.0783	3.26293	1.17157	0.0253923	0.0448202	1.99408	5.70984	78.0783	25.1261
263	ganad	INIAPG 128	0.751969	0.025075	0.0430081	0.482856	6.17282	72.8304	1.35666	1.12117	0.025392	0.0439463	0.620696	6.17282	72.8304	2.8832
264	ganad	INIAPG 136	0.656173	0.0250749	0.0416255	0.973357	6.66422	72.192	2.84702	0.927402	0.0253919	0.042504	1.64682	6.66422	72.192	16.2363
265	ganad	INIAPG 144	0.752311	0.0250749	0.037668	0.44576	6.23013	75.7051	1.2913	1.1219	0.0253919	0.0383864	0.561677	6.23013	75.7051	2.63749
266	ganad	INIAPG 153	0.784584	0.0250751	0.0474409	1.30751	6.80986	68.9341	3.58635	1.19149	0.0253921	0.0485842	2.69694	6.80986	68.9341	35.102
267	ganad	INIAPG 160	0.710159	0.0250749	0.0458799	1.25544	5.98142	76.3382	3.73409	1.03431	0.0253919	0.0469487	2.50938	5.98142	76.3382	40.8499
268	ganad	INIAPG 074	0.698426	0.0250749	0.0439687	0.762737	5.69077	72.7122	2.08964	1.01059	0.0253919	0.0449497	1.14414	5.69077	72.7122	7.08201
269	ganad	INIAPG 089	0.678862	0.0250751	0.0548882	0.490727	6.62559	76.6429	1.43035	0.971633	0.0253921	0.0564225	0.633503	6.62559	76.6429	3.18018
270	ganad	INIAPG 097	0.626777	0.0250749	0.0393759	1.54425	6.67774	75.7493	4.32138	0.871569	0.0253919	0.0401614	3.68448	6.67774	75.7493	74.2927
271	ganad	INIAPG 105	0.864288	0.0250749	0.0429415	0.91398	5.58043	81.483	2.9767	1.37332	0.0253919	0.0438768	1.49423	5.58043	81.483	18.6229
272	ganad	INIAPG 113	0.834171	0.025075	0.0481651	1.13735	6.87883	69.8886	2.90011	1.3029	0.025392	0.0493439	2.11849	6.87883	69.8886	17.1762
273	ganad	INIAPG 121	0.740797	0.0250749	0.0388427	0.810686	6.54345	73.3906	2.43888	1.09761	0.025392	0.039607	1.24945	6.54345	73.3906	10.4602
274	ganad	INIAPG 129	0.669775	0.0250749	0.0416321	1.06766	5.91749	77.0824	3.15343	0.953797	0.0253919	0.0425108	1.90857	5.91749	77.0824	22.4162
275	ganad	INIAPG 137	0.67114	0.0250749	0.0396975	0.565524	5.71749	77.3684	1.56737	0.956466	0.025392	0.040496	0.76037	5.71749	77.3684	3.79401
276	ganad	INIAPG 145	0.732789	0.0250749	0.037397	0.702923	5.9544	79.9816	2.31313	1.08088	0.0253919	0.0381051	1.01965	5.9544	79.9816	9.10605
277	ganad	INIAPG 154	0.850238	0.0250749	0.038379	0.28689	6.15624	75.1098	0.74552	1.3402	0.025392	0.039125	0.332278	6.15624	75.1098	1.10754
278	ganad	INIAPG 161	0.733008	0.025075	0.0411103	0.71993	6.60929	73.6211	2.18728	1.08133	0.025392	0.041967	1.05429	6.60929	73.6211	7.91093
279	ganad	INIAPG 075	0.60437	0.0250749	0.0371262	0.998135	5.36114	80.8287	3.41612	0.830099	0.0253919	0.037824	1.71322	5.36114	80.8287	29.4511
280	ganad	INIAPG 083	0.857807	0.0250751	0.0438752	1.40769	6.91789	75.0157	3.84067	1.35798	0.0253922	0.044852	3.08649	6.91789	75.0157	45.5566
281	ganad	INIAPG 090	0.766639	0.0250751	0.0442558	0.610584	6.84255	75.6483	1.66795	1.15252	0.0253921	0.0452497	0.841506	6.84255	75.6483	4.30129
282	ganad	INIAPG 098	0.85685	0.025075	0.0556757	0.96775	6.50925	72.921	2.71792	1.35573	0.025392	0.0572547	1.63202	6.50925	72.921	14.1488
283	ganad	INIAPG 106	0.615535	0.0250749	0.0388427	0.600342	6.50825	72.678	1.85916	0.850647	0.025392	0.039607	0.822742	6.50825	72.678	5.41835
284	ganad	INIAPG 114	0.798114	0.0250749	0.0392539	0.838613	6.4644	78.9055	2.55417	1.22135	0.025392	0.0400345	1.31316	6.4644	78.9055	11.8606
285	ganad	INIAPG 122	0.758958	0.025075	0.0461094	0.63178	5.8676	77.4405	2.02019	1.13605	0.025392	0.047189	0.880957	5.8676	77.4405	6.53974
286	ganad	INIAPG 130	0.805907	0.025075	0.0624104	1.01982	5.58132	79.4808	3.04166	1.23873	0.025392	0.0643991	1.77268	5.58132	79.4808	19.9399
287	ganad	INIAPG 138	0.682429	0.0250749	0.0371262	1.44142	5.66987	75.7957	3.78902	0.978679	0.0253919	0.037824	3.22671	5.66987	75.7957	43.2132
288	ganad	INIAPG 146	0.788974	0.025075	0.0445994	0.336851	6.34743	73.1795	0.981656	1.20114	0.025392	0.045609	0.40053	6.34743	73.1795	1.66887
289	ganad	INIAPG 162	0.700778	0.0250749	0.0371262	0.972615	5.73601	78.6341	3.47243	1.01532	0.0253919	0.037824	1.64485	5.73601	78.6341	31.2149
290	ganad	INIAPG 076	0.781869	0.0250749	0.0514604	0.927606	5.75978	79.7055	2.63083	1.18555	0.0253919	0.0528075	1.52845	5.75978	79.7055	12.8853
291	ganad	INIAPG 084	0.750387	0.025075	0.0378883	1.12244	5.4878	74.4736	3.71304	1.11782	0.025392	0.0386152	2.07235	5.4878	74.4736	39.978
292	ganad	INIAPG 091	0.65197	0.0250749	0.0429415	1.42548	5.81775	76.9608	4.56181	0.919319	0.025392	0.0438768	3.15984	5.81775	76.9608	94.7568
293	ganad	INIAPG 099	0.670125	0.0250749	0.0384921	0.57924	5.47231	75.6681	1.82725	0.954481	0.025392	0.0392426	0.784682	5.47231	75.6681	5.21674
294	ganad	INIAPG 107	0.663634	0.0250749	0.0373495	0.593678	6.43151	69.1337	1.31463	0.941836	0.0253919	0.0380558	0.810636	6.43151	69.1337	2.72338
295	ganad	INIAPG 115	0.765067	0.0250749	0.0371262	0.174501	6.26615	68.048	0.23879	1.14914	0.0253919	0.037824	0.190652	6.26615	68.048	0.269712
296	ganad	INIAPG 123	0.754933	0.0250749	0.0414213	0.891151	5.65873	79.7592	2.72342	1.12747	0.0253919	0.0422911	1.43793	5.65873	79.7592	14.2323
297	ganad	INIAPG 131	0.779124	0.0250751	0.0466138	1.65398	7.10041	74.4966	4.56498	1.17956	0.0253921	0.0477173	4.22772	7.10041	74.4966	95.0607
298	ganad	INIAPG 139	0.586503	0.0250749	0.039308	0.752267	6.66993	73.0499	2.49403	0.797691	0.025392	0.0400908	1.1218	6.66993	73.0499	11.11
299	ganad	INIAPG 147	0.65468	0.0250749	0.0396203	0.705877	7.40109	74.6286	2.33615	0.924527	0.025392	0.0404156	1.02562	7.40109	74.6286	9.34137
300	ganad	INIAPG 156	0.742536	0.0250749	0.0378883	0.528015	6.09649	77.1887	1.49569	1.10126	0.0253919	0.0386152	0.695563	6.09649	77.1887	3.46242
301	ganad	INIAPG 163	0.672941	0.0250749	0.03742	1.32657	5.67578	77.76	3.8152	0.959992	0.0253919	0.0381289	2.7681	5.67578	77.76	44.3857
302	ganad	INIAPG 171	0.75854	0.0250749	0.0381589	1.10191	5.75893	81.6868	3.17187	1.13516	0.0253919	0.0388963	2.00991	5.75893	81.6868	22.852
303	ganad	INIAPG 178	0.84506	0.025075	0.0451912	1.66499	7.30663	67.484	4.41677	1.32812	0.025392	0.0462279	4.28561	7.30663	67.484	81.8287
304	ganad	INIAPG 186	0.630789	0.0250749	0.0461249	1.36977	5.57024	77.9836	3.82313	0.879093	0.0253919	0.0472052	2.93445	5.57024	77.9836	44.7473
305	ganad	INIAPG 194	0.840761	0.0250749	0.0385667	0.269782	6.4271	74.2548	0.852173	1.31813	0.025392	0.03932	0.309679	6.4271	74.2548	1.34474
306	ganad	INIAPG 202	0.841505	0.0250749	0.0433487	0.606942	6.19625	72.0833	1.80795	1.31986	0.0253919	0.0443019	0.834812	6.19625	72.0833	5.09796
307	ganad	INIAPG 210	0.714021	0.0250749	0.0373822	0.503055	5.93192	68.3671	1.25462	1.04219	0.0253919	0.0380897	0.653765	5.93192	68.3671	2.50649
308	ganad	INIAPG 218	0.703507	0.0250749	0.0372606	0.601451	6.93198	71.5321	1.60679	1.02083	0.0253919	0.0379635	0.824764	6.93198	71.5321	3.98676
309	ganad	INIAPG 227	0.972098	0.0250751	0.0465072	1.34752	8.38029	69.8454	3.91914	1.64348	0.0253921	0.0476056	2.84786	8.38029	69.8454	49.3571
310	ganad	INIAPG 235	0.747252	0.0250751	0.037397	0.754116	5.81998	75.1738	2.32956	1.11119	0.0253921	0.0381051	1.12573	5.81998	75.1738	9.2734
311	ganad	INIAPG 244	0.704396	0.0250749	0.0397166	0.966902	5.56559	77.866	2.44417	1.02263	0.0253919	0.0405158	1.62979	5.56559	77.866	10.521
312	ganad	INIAPG 164	0.634866	0.0250749	0.0400507	1.18195	5.8987	75.2389	3.45704	0.88677	0.0253919	0.0408636	2.26073	5.8987	75.2389	30.7228
313	ganad	INIAPG 179	0.566264	0.0250749	0.0377734	0.245843	6.77696	76.4643	0.659437	0.761673	0.0253919	0.0384959	0.278699	6.77696	76.4643	0.933703
314	ganad	INIAPG 187	0.887473	0.025075	0.0429415	0.392753	5.97315	76.841	1.29055	1.42898	0.025392	0.0438768	0.481052	5.97315	76.841	2.6348
315	ganad	INIAPG 195	0.712615	0.025075	0.0386192	0.288954	6.38993	75.6637	0.814749	1.03932	0.025392	0.0393746	0.335031	6.38993	75.6637	1.25861
316	ganad	INIAPG 203	0.847105	0.0250749	0.0479067	0.430685	7.47659	68.4708	1.21337	1.33288	0.0253919	0.0490728	0.538311	7.47659	68.4708	2.36481
317	ganad	INIAPG 211	0.870609	0.025075	0.0423498	0.374961	6.30344	73.2017	1.15134	1.38836	0.025392	0.0432593	0.454935	6.30344	73.2017	2.16243
318	ganad	INIAPG 219	0.764946	0.0250749	0.0389982	0.396683	6.29007	73.6739	0.9577	1.14888	0.025392	0.0397686	0.486884	6.29007	73.6739	1.6057
319	ganad	INIAPG 228	0.736952	0.025075	0.0438752	0.650455	5.32612	81.3445	2.28299	1.08956	0.025392	0.044852	0.916413	5.32612	81.3445	8.80591
320	ganad	INIAPG 236	0.82676	0.0250749	0.0371262	0.666359	6.13311	75.7583	2.02952	1.2859	0.025392	0.037824	0.947135	6.13311	75.7583	6.61043
321	ganad	INIAPG 245	0.786917	0.0250749	0.0383474	0.663415	5.80379	80.1908	2.23122	1.19661	0.0253919	0.0390921	0.941411	5.80379	80.1908	8.31123
322	ganad	INIAPG 252	0.663722	0.0250749	0.0376384	0.569996	6.27969	74.42	1.79625	0.942007	0.0253919	0.0383557	0.76826	6.27969	74.42	5.02699
323	ganad	INIAPG 165	0.64254	0.0250749	0.0373902	0.386217	6.13389	78.1533	1.06984	0.901304	0.0253919	0.038098	0.471404	6.13389	78.1533	1.91492
324	ganad	INIAPG 172	0.885641	0.025075	0.0416255	0.676178	5.90546	78.9349	2.08084	1.42454	0.025392	0.042504	0.966349	5.90546	78.9349	7.01122
325	ganad	INIAPG 180	0.868712	0.025075	0.0577473	0.731544	7.36193	69.951	2.19581	1.38384	0.025392	0.0594472	1.07829	7.36193	69.951	7.98728
326	ganad	INIAPG 188	0.736225	0.0250749	0.0371262	0.409939	7.85658	66.9056	0.789039	1.08804	0.0253919	0.037824	0.506726	7.85658	66.9056	1.20128
327	ganad	INIAPG 196	0.757315	0.025075	0.0461064	0.381233	5.94323	76.3611	1.23448	1.13254	0.025392	0.0471859	0.464089	5.94323	76.3611	2.43657
328	ganad	INIAPG 204	0.682168	0.0250749	0.0385013	0.37229	6.49684	74.5465	1.13181	0.978162	0.025392	0.039252	0.451054	6.49684	74.5465	2.10126
329	ganad	INIAPG 212	0.891161	0.0250753	0.0519402	1.38047	5.79596	79.2465	3.97591	1.43796	0.0253924	0.0533128	2.97675	5.79596	79.2465	52.2984
330	ganad	INIAPG 220	0.73537	0.025075	0.0371262	0.649832	5.47919	79.5495	2.22286	1.08625	0.0253921	0.037824	0.915218	5.47919	79.5495	8.23367
331	ganad	INIAPG 229	0.666838	0.0250749	0.037397	0.884764	6.8499	77.7107	2.66406	0.948067	0.0253919	0.0381051	1.42241	6.8499	77.7107	13.3544
332	ganad	INIAPG 237	0.85047	0.025075	0.0416255	0.367432	6.49387	62.7962	0.92752	1.34075	0.025392	0.042504	0.444022	6.49387	62.7962	1.52823
333	ganad	INIAPG 246	0.732557	0.0250749	0.0371262	1.71761	5.80784	77.0002	4.52955	1.08039	0.0253919	0.037824	4.57117	5.80784	77.0002	91.7171
334	ganad	INIAPG 253	0.609688	0.0250749	0.037332	0.313087	7.10538	70.872	0.719357	0.839857	0.0253919	0.0380376	0.36764	7.10538	70.872	1.05311
335	ganad	INIAPG 166	0.778011	0.0250749	0.0426097	0.736916	5.52248	81.9991	2.43373	1.17714	0.025392	0.0435306	1.08948	5.52248	81.9991	10.4013
336	ganad	INIAPG 173	0.896486	0.0250752	0.0393759	0.916667	5.9254	79.3307	3.23643	1.45097	0.0253922	0.0401614	1.50094	5.9254	79.3307	24.4427
337	ganad	INIAPG 181	0.911711	0.0250753	0.0504148	1.41416	5.68419	77.5401	3.69841	1.48858	0.0253924	0.0517072	3.11302	5.68419	77.5401	39.3832
338	ganad	INIAPG 189	0.828526	0.0250753	0.0559059	1.09952	6.57621	73.3131	3.14583	1.28994	0.0253923	0.0574981	2.00274	6.57621	73.3131	22.2389
339	ganad	INIAPG 197	0.763131	0.025075	0.0427949	1.19163	5.43453	82.9946	3.66098	1.14498	0.025392	0.0437238	2.29246	5.43453	82.9946	37.8995
340	ganad	INIAPG 205	0.774819	0.025075	0.0403313	0.394227	6.62472	75.0541	1.31356	1.1702	0.0253921	0.0411557	0.483237	6.62472	75.0541	2.7194
341	ganad	INIAPG 213	0.81035	0.025075	0.0410021	1.54994	6.08931	75.0627	4.22199	1.2487	0.025392	0.0418543	3.71117	6.08931	75.0627	67.169
342	ganad	INIAPG 221	0.78752	0.0250749	0.0375375	0.669145	5.62595	79.174	2.19096	1.19794	0.0253919	0.0382509	0.952567	5.62595	79.174	7.94379
343	ganad	INIAPG 230	0.82862	0.025075	0.0373822	1.03792	5.76334	78.8078	3.03986	1.29016	0.025392	0.0380897	1.82334	5.76334	78.8078	19.9024
344	ganad	INIAPG 238	0.678845	0.0250749	0.0371262	0.716102	6.45214	74.0435	2.02124	0.9716	0.0253919	0.037824	1.04644	6.45214	74.0435	6.54771
345	ganad	INIAPG 247	0.709233	0.0250749	0.0371262	0.675918	7.10494	66.3122	1.7343	1.03243	0.0253919	0.037824	0.965837	7.10494	66.3122	4.66497
346	ganad	INIAPG 254	0.938366	0.0250749	0.0426856	0.378047	7.21681	69.85	1.00814	1.5558	0.0253919	0.0436097	0.459432	7.21681	69.85	1.7405
347	ganad	INIAPG 167	0.692718	0.0250749	0.037332	1.01647	6.90288	71.4559	2.94622	0.999143	0.0253919	0.0380376	1.76341	6.90288	71.4559	18.0339
348	ganad	INIAPG 174	0.758038	0.025075	0.0416255	0.516429	6.54407	74.2889	1.39648	1.13409	0.025392	0.042504	0.676031	6.54407	74.2889	3.04095
349	ganad	INIAPG 182	0.865748	0.0250749	0.0450707	0.503005	5.72538	79.3503	1.66398	1.37678	0.0253919	0.0461018	0.653682	5.72538	79.3503	4.28031
350	ganad	INIAPG 190	0.85054	0.0250749	0.0409038	1.24095	6.03904	69.0847	3.30982	1.34091	0.0253919	0.0417518	2.45888	6.03904	69.0847	26.3803
351	ganad	INIAPG 198	0.839206	0.0250751	0.0455222	1.44106	6.72122	75.914	4.0119	1.31453	0.0253921	0.0465743	3.22517	6.72122	75.914	54.2517
352	ganad	INIAPG 206	0.861958	0.025075	0.0392717	0.3473	5.8368	76.9985	1.24925	1.36779	0.025392	0.040053	0.415241	5.8368	76.9985	2.48773
353	ganad	INIAPG 214	0.884461	0.0250749	0.0371262	0.52338	7.45897	65.3334	1.42798	1.42168	0.0253919	0.037824	0.687722	7.45897	65.3334	3.17026
354	ganad	INIAPG 223	0.883394	0.0250754	0.0451912	0.939534	5.47595	74.971	2.78688	1.4191	0.0253924	0.0462279	1.55879	5.47595	74.971	15.2303
355	ganad	INIAPG 231	0.821479	0.0250749	0.0388312	0.436798	6.00978	71.3533	1.26616	1.27386	0.025392	0.039595	0.547743	6.00978	71.3533	2.54721
356	ganad	INIAPG 240	0.593752	0.0250749	0.0377564	0.745178	6.38891	78.2237	2.05535	0.810769	0.0253919	0.0384782	1.10682	6.38891	78.2237	6.80959
357	ganad	INIAPG 248	0.731366	0.0250749	0.0439383	0.890754	6.22707	75.6755	2.65365	1.07792	0.0253919	0.0449179	1.43697	6.22707	75.6755	13.2058
358	ganad	INIAPG 255	0.614889	0.0250749	0.0379404	0.611129	5.69943	75.7062	1.74279	0.849452	0.0253919	0.0386693	0.842511	5.69943	75.7062	4.71329
359	ganad	INIAPG 168	0.757779	0.0250749	0.0523579	1.33984	6.11718	72.4803	3.70273	1.13353	0.0253919	0.0537529	2.81843	6.11718	72.4803	39.5577
360	ganad	INIAPG 175	0.817941	0.0250749	0.0487568	1.08157	5.74673	78.6016	3.35258	1.26583	0.0253919	0.049965	1.94932	5.74673	78.6016	27.5765
361	ganad	INIAPG 183	0.814527	0.0250749	0.0393759	1.40913	5.71413	78.1892	3.81188	1.25811	0.025392	0.0401614	3.0924	5.71413	78.1892	44.2356
362	ganad	INIAPG 191	0.746827	0.025075	0.0433066	0.735651	5.55036	78.2362	2.51044	1.11029	0.025392	0.044258	1.08684	5.55036	78.2362	11.3104
363	ganad	INIAPG 199	0.780448	0.0250749	0.0372348	0.714364	6.09582	75.4829	2.22723	1.18245	0.0253919	0.0379367	1.04289	6.09582	75.4829	8.27413
364	ganad	INIAPG 207	0.839453	0.025075	0.0445984	1.01746	5.71784	77.9424	2.93982	1.3151	0.025392	0.0456079	1.76615	5.71784	77.9424	17.9124
365	ganad	INIAPG 215	0.849202	0.025075	0.051139	1.15012	6.69112	74.091	3.03447	1.33778	0.025392	0.0524692	2.15856	6.69112	74.091	19.7899
366	ganad	INIAPG 224	0.688793	0.025075	0.037397	0.335567	7.76219	67.6971	0.68156	0.99131	0.025392	0.0381051	0.398733	7.76219	67.6971	0.97696
367	ganad	INIAPG 249	0.771123	0.0250749	0.0374889	0.528858	6.04456	76.8545	1.62868	1.16219	0.0253919	0.0382004	0.696993	6.04456	76.8545	4.09716
368	ganad	INIAPG 256	0.715645	0.0250749	0.0424052	0.515057	6.36878	77.1741	1.61625	1.0455	0.0253919	0.0433171	0.673734	6.36878	77.1741	4.03416
369	ganad	INIAPG 169	0.667168	0.025075	0.0406918	1.40223	6.97417	69.0264	3.51743	0.94871	0.025392	0.0415311	3.06423	6.97417	69.0264	32.6976
370	ganad	INIAPG 176	0.733221	0.025075	0.0427692	0.48303	6.82482	75.011	1.73854	1.08177	0.025392	0.043697	0.620978	6.82482	75.011	4.68903
371	ganad	INIAPG 184	0.801091	0.0250749	0.0418316	1.00779	6.13107	73.0072	2.76949	1.22797	0.0253919	0.0427189	1.73953	6.13107	73.0072	14.9505
372	ganad	INIAPG 200	0.676359	0.0250749	0.0373373	1.38571	5.49396	81.1006	3.59617	0.966704	0.0253919	0.0380431	2.99767	5.49396	81.1006	35.4582
373	ganad	INIAPG 208	0.567741	0.0250749	0.040032	0.521846	5.84773	78.6982	1.54979	0.764277	0.025392	0.040844	0.685136	5.84773	78.6982	3.71049
374	ganad	INIAPG 216	0.667627	0.0250752	0.0406918	1.47892	5.36972	76.5242	3.81034	0.949606	0.0253922	0.0415311	3.3882	5.36972	76.5242	44.1656
375	ganad	INIAPG 225	0.779924	0.025075	0.0625446	0.919784	5.978	75.1573	2.6473	1.18131	0.025392	0.064542	1.50875	5.978	75.1573	13.1159
376	ganad	INIAPG 233	0.954678	0.025075	0.0455632	0.378213	6.47848	79.9603	1.58124	1.59783	0.025392	0.0466172	0.459674	6.47848	79.9603	3.86099
377	ganad	INIAPG 242	0.791906	0.0250749	0.037397	0.936864	6.55629	71.5631	2.738	1.2076	0.0253919	0.0381051	1.55197	6.55629	71.5631	14.456
378	ganad	INIAPG 250	0.743759	0.025075	0.0451607	0.49909	6.09891	80.31	1.41382	1.10383	0.025392	0.0461959	0.647222	6.09891	80.31	3.11163
379	ganad	INIAPG 257	0.885027	0.0250752	0.0551433	1.43457	6.1506	77.2881	4.29885	1.42305	0.0253922	0.056692	3.19782	6.1506	77.2881	72.615
380	ganad	INIAPG 170	0.867922	0.0250749	0.0373822	0.769028	6.67186	66.7451	2.19851	1.38195	0.0253919	0.0380897	1.15767	6.67186	66.7451	8.01161
381	ganad	INIAPG 177	0.865722	0.025075	0.0399941	0.398503	6.29855	72.4618	1.1787	1.37672	0.025392	0.0408046	0.489594	6.29855	72.4618	2.25014
382	ganad	INIAPG 185	0.718851	0.025075	0.0371262	1.02466	6.28822	75.9049	2.86727	1.05208	0.025392	0.037824	1.78614	6.28822	75.9049	16.5889
383	ganad	INIAPG 193	0.8665	0.0250749	0.0425473	1.20463	6.81227	72.3474	3.33681	1.37857	0.0253919	0.0434654	2.33552	6.81227	72.3474	27.1293
384	ganad	INIAPG 201	0.803398	0.025075	0.0557197	1.1341	6.35405	73.7835	3.17382	1.23312	0.0253921	0.0573013	2.10838	6.35405	73.7835	22.8986
385	ganad	INIAPG 209	0.727986	0.0250749	0.0390643	0.375035	6.19837	75.8325	1.21814	1.07091	0.025392	0.0398374	0.455042	6.19837	75.8325	2.3809
386	ganad	INIAPG 217	0.945969	0.0250752	0.0574496	0.985857	6.64459	72.1365	2.93268	1.57531	0.0253923	0.0591319	1.68011	6.64459	72.1365	17.7779
387	ganad	INIAPG 226	0.968958	0.0250757	0.107061	1.59686	6.01626	74.4011	4.35796	1.6352	0.0253928	0.113002	3.93751	6.01626	74.4011	77.0978
388	ganad	INIAPG 234	0.80576	0.025075	0.0426869	1.50049	5.73107	79.202	4.46038	1.2384	0.025392	0.0436111	3.48388	5.73107	79.202	85.5201
389	ganad	INIAPG 243	0.819378	0.025075	0.0517427	1.0008	6.44647	74.7737	2.76686	1.26909	0.025392	0.0531047	1.72045	6.44647	74.7737	14.9086
390	ganad	INIAPG 251	0.817627	0.0250749	0.0477674	0.2404	5.79274	74.7537	0.729916	1.26512	0.0253919	0.0489267	0.271758	5.79274	74.7537	1.07491
391	ganad	INIAPG 258	0.767661	0.0250749	0.0429415	0.971211	5.98317	79.2594	2.99165	1.15472	0.025392	0.0438768	1.64114	5.98317	79.2594	18.9186
392	malv	INIAPM 005	0.830837	0.0336363	0.117773	0.4764	1.80258	80.8285	1.48954	1.29524	0.0342084	0.124989	0.610267	1.80258	80.8285	3.43505
393	malv	INIAPM 014	0.830837	0.0330744	0.105476	0.482795	1.80258	82.1149	1.72702	1.29524	0.0336274	0.111239	0.620597	1.80258	82.1149	4.62387
394	malv	INIAPM 006	0.830836	0.0330744	0.105476	0.980235	1.80258	81.8134	2.6847	1.29524	0.0336274	0.111239	1.66508	1.80258	81.8134	13.6537
395	malv	INIAPM 015	0.830835	0.0366619	0.110152	0.300191	1.80258	81.63	1.06193	1.29524	0.0373423	0.116447	0.350116	1.80258	81.63	1.89193
396	malv	INIAPM 022	0.830836	0.0350425	0.117502	0.756517	1.80258	81.4404	2.16958	1.29524	0.0356637	0.124684	1.13084	1.80258	81.4404	7.7546
397	malv	INIAPM 007	0.830837	0.0340274	0.107755	0.769287	1.80258	80.8467	2.43087	1.29524	0.034613	0.113775	1.15823	1.80258	80.8467	10.3688
398	malv	INIAPM 016	0.830836	0.0330744	0.110687	0.448198	1.80258	80.8555	1.34784	1.29524	0.0336274	0.117045	0.565489	1.80258	80.8555	2.84911
399	malv	INIAPM 023	0.830837	0.0382895	0.116735	0.934756	1.80258	80.4803	2.49251	1.29524	0.039032	0.123821	1.54659	1.80258	80.4803	11.0916
400	malv	INIAPM 008	0.830838	0.0330744	0.116735	0.783154	1.80258	82.1931	2.52784	1.29524	0.0336274	0.123821	1.18836	1.80258	82.1931	11.5264
401	malv	INIAPM 017	0.830837	0.0330744	0.121558	0.337919	1.80258	81.8427	1.0367	1.29524	0.0336274	0.129255	0.402028	1.80258	81.8427	1.81989
402	malv	INIAPM 024	0.830837	0.0330744	0.105476	1.07899	1.80258	79.5454	2.75655	1.29524	0.0336274	0.111239	1.9417	1.80258	79.5454	14.7455
403	malv	INIAPM 001	0.830836	0.0358962	0.107259	0.31917	1.80258	81.2451	0.98353	1.29524	0.0365483	0.113222	0.375985	1.80258	81.2451	1.67388
404	malv	INIAPM 009	0.830836	0.0328828	0.105977	0.552047	1.80259	80.4789	1.79834	1.29524	0.0334294	0.111796	0.736804	1.80259	80.4789	5.03961
405	malv	INIAPM 018	0.830837	0.0557982	0.122484	0.623827	1.80258	81.7642	2.09861	1.29524	0.0573843	0.130302	0.866055	1.80258	81.7642	7.15487
406	malv	INIAPM 025	0.830836	0.0330744	0.113151	0.599468	1.80258	82.2362	1.91152	1.29524	0.0336274	0.119801	0.82115	1.80258	82.2362	5.76334
407	malv	INIAPM 002	0.830835	0.0328828	0.111208	0.412605	1.80258	81.6717	1.31937	1.29524	0.0334294	0.117628	0.510748	1.80258	81.6717	2.74106
408	malv	INIAPM 010	0.830836	0.0330744	0.110157	0.838374	1.80258	81.5219	2.65625	1.29524	0.0336274	0.116453	1.3126	1.80258	81.5219	13.2428
409	malv	INIAPM 019	0.830836	0.0330744	0.105476	0.333482	1.80258	82.0042	1.17504	1.29524	0.0336274	0.111239	0.39582	1.80258	82.0042	2.23829
410	malv	INIAPM 026	0.830837	0.0330744	0.111524	0.961988	1.80258	82.1036	2.75084	1.29524	0.0336274	0.11798	1.61689	1.80258	82.1036	14.6558
411	malv	INIAPM 003	0.830835	0.0330744	0.105476	0.380244	1.80258	81.2369	1.25361	1.29524	0.0336274	0.111239	0.462642	1.80258	81.2369	2.50296
412	malv	INIAPM 020	0.83084	0.0330744	0.121946	0.804032	1.80258	80.8109	2.14614	1.29524	0.0336274	0.129693	1.23453	1.80258	80.8109	7.55177
413	malv	INIAPM 027	0.830838	0.038912	0.113001	0.941429	1.80258	81.6352	2.53519	1.29524	0.0396789	0.119633	1.56364	1.80258	81.6352	11.6188
414	malv	INIAPM 004	0.830838	0.0330744	0.112703	0.709737	1.80259	80.6564	2.09457	1.29524	0.0336274	0.119299	1.03346	1.80259	80.6564	7.12196
415	malv	INIAPM 013	0.830836	0.0334583	0.105388	0.503947	1.80258	80.9923	1.49686	1.29524	0.0340244	0.111142	0.655242	1.80258	80.9923	3.46762
416	malv	INIAPM 021	0.830836	0.0435047	0.127806	0.798895	1.80258	80.887	2.26183	1.29524	0.0444649	0.136333	1.22308	1.80258	80.887	8.60062
417	malv	INIAPM 028	0.830839	0.0382895	0.117384	1.1928	1.80259	81.1669	3.25747	1.29524	0.039032	0.124551	2.2963	1.80259	81.1669	24.9838
418	malv	INIAPM 036	0.830837	0.0375111	0.109977	0.393401	1.80258	81.6276	1.16894	1.29524	0.0382235	0.116253	0.482012	1.80258	81.6276	2.21858
419	malv	INIAPM 044	0.830837	0.0345293	0.113035	0.801371	1.80259	80.4706	2.36104	1.29524	0.0351323	0.119671	1.22859	1.80259	80.4706	9.60198
420	malv	INIAPM 053	0.830836	0.0341946	0.108498	0.408827	1.80258	81.746	1.38314	1.29524	0.034786	0.114603	0.505052	1.80258	81.746	2.98741
421	malv	INIAPM 060	0.830836	0.0415088	0.124574	0.611636	1.80258	80.3237	1.71834	1.29524	0.0423824	0.132666	0.843445	1.80258	80.3237	4.57524
422	malv	INIAPM 069	0.830837	0.073042	0.112526	0.50077	1.8026	79.4315	1.47242	1.29524	0.0757757	0.119101	0.649992	1.8026	79.4315	3.35977
423	malv	INIAPM 077	0.830836	0.0336208	0.108556	0.345314	1.80258	81.6905	1.09598	1.29524	0.0341923	0.114667	0.412433	1.80258	81.6905	1.99211
424	malv	INIAPM 085	0.830837	0.0382895	0.109508	0.754709	1.80258	79.9016	2.14267	1.29524	0.039032	0.115729	1.12699	1.80258	79.9016	7.52219
425	malv	INIAPM 093	0.830837	0.0330744	0.107492	1.24409	1.80259	81.1323	3.11677	1.29524	0.0336274	0.113482	2.46979	1.80259	81.1323	21.5734
426	malv	INIAPM 101	0.830838	0.0600364	0.127002	1.11852	1.80258	80.1726	2.90652	1.29524	0.0618752	0.135419	2.06032	1.80258	80.1726	17.293
427	malv	INIAPM 109	0.830836	0.0351561	0.106288	0.30964	1.80258	81.63	0.998869	1.29524	0.0357814	0.112142	0.362935	1.80258	81.63	1.71521
428	malv	INIAPM 029	0.830836	0.0382895	0.105476	1.03313	1.80258	81.8684	3.11072	1.29524	0.039032	0.111239	1.80983	1.80258	81.8684	21.4371
429	malv	INIAPM 037	0.830836	0.0339402	0.106292	0.442164	1.80258	80.8877	1.31434	1.29524	0.0345228	0.112147	0.55607	1.80258	80.8877	2.72229
430	malv	INIAPM 046	0.830837	0.0350419	0.110309	0.446847	1.80259	80.8477	1.50639	1.29524	0.0356631	0.116623	0.563375	1.80259	80.8477	3.51041
431	malv	INIAPM 054	0.830836	0.0443724	0.115575	0.372742	1.80258	81.2542	1.11758	1.29524	0.0453715	0.122518	0.451709	1.80258	81.2542	2.05745
432	malv	INIAPM 061	0.830836	0.0426852	0.109823	0.452519	1.80258	81.4303	1.46696	1.29524	0.0436093	0.116081	0.572268	1.80258	81.4303	3.33605
433	malv	INIAPM 070	0.830837	0.0332709	0.107926	0.57121	1.80258	81.7451	1.79914	1.29524	0.0338306	0.113965	0.770408	1.80258	81.7451	5.04445
434	malv	INIAPM 078	0.830835	0.0447702	0.111076	0.480399	1.80258	79.9136	1.40454	1.29524	0.0457875	0.11748	0.61672	1.80258	79.9136	3.07366
435	malv	INIAPM 086	0.830839	0.0413402	0.12839	1.21827	1.80258	80.8737	3.40549	1.29524	0.0422066	0.136996	2.38134	1.80258	80.8737	29.1292
436	malv	INIAPM 094	0.830836	0.0330744	0.105476	0.929758	1.80258	82.6747	2.73891	1.29524	0.0336274	0.111239	1.5339	1.80258	82.6747	14.47
437	malv	INIAPM 102	0.830836	0.0435047	0.108671	0.919149	1.80258	81.4206	2.85525	1.29524	0.0444649	0.114796	1.50715	1.80258	81.4206	16.3788
438	malv	INIAPM 110	0.830837	0.0704667	0.128949	1.05307	1.80258	80.3428	3.13939	1.29524	0.0730089	0.137633	1.86644	1.80258	80.3428	22.0897
439	malv	INIAPM 119	0.830835	0.0330705	0.106022	0.58445	1.80258	80.6603	1.716	1.29523	0.0336234	0.111846	0.794003	1.80258	80.6603	4.56226
440	malv	INIAPM 030	0.830837	0.0451836	0.118221	0.921447	1.80258	81.3544	2.85381	1.29524	0.04622	0.125492	1.51292	1.80258	81.3544	16.3538
441	malv	INIAPM 038	0.830837	0.0330744	0.109508	0.915096	1.80258	81.7129	2.91401	1.29524	0.0336274	0.115729	1.49702	1.80258	81.7129	17.4305
442	malv	INIAPM 047	0.830838	0.0434902	0.107906	0.934329	1.80258	81.3526	2.72076	1.29524	0.0444498	0.113943	1.54551	1.80258	81.3526	14.1918
443	malv	INIAPM 055	0.830836	0.0346844	0.105392	0.510732	1.80259	80.2788	1.52268	1.29524	0.0352929	0.111146	0.666511	1.80259	80.2788	3.58451
444	malv	INIAPM 062	0.830837	0.0451836	0.121109	0.450951	1.80258	81.2165	1.42736	1.29524	0.04622	0.128748	0.569804	1.80258	81.2165	3.16769
445	malv	INIAPM 071	0.830835	0.0465554	0.108671	0.663868	1.80258	81.559	2.19023	1.29524	0.0476561	0.114796	0.942291	1.80258	81.559	7.9373
446	malv	INIAPM 079	0.830835	0.0333805	0.106819	0.310649	1.80258	81.63	0.965075	1.29524	0.0339438	0.112733	0.364311	1.80258	81.63	1.62498
447	malv	INIAPM 087	0.830836	0.0330744	0.110157	0.804644	1.80258	81.2312	2.52457	1.29524	0.0336274	0.116453	1.2359	1.80258	81.2312	11.4855
448	malv	INIAPM 095	0.830837	0.0334923	0.106359	0.667979	1.80258	81.7487	2.26966	1.29524	0.0340595	0.112221	0.950291	1.80258	81.7487	8.67615
449	malv	INIAPM 103	0.830837	0.0585224	0.123272	0.972131	1.80258	80.2553	2.47107	1.29524	0.0602687	0.131193	1.64357	1.80258	80.2553	10.8351
450	malv	INIAPM 111	0.830836	0.0330705	0.109822	0.889678	1.80258	82.1847	2.71184	1.29524	0.0336234	0.11608	1.43434	1.80258	82.1847	14.057
451	malv	INIAPM 120	0.830836	0.0330744	0.105476	0.733316	1.80258	82.2151	2.31454	1.29524	0.0336274	0.111239	1.08197	1.80258	82.2151	9.12023
452	malv	INIAPM 031	0.830838	0.110639	0.132659	1.17697	1.80259	81.3241	3.32774	1.29524	0.116992	0.141861	2.24454	1.80259	81.3241	26.8752
453	malv	INIAPM 039	0.830837	0.0330744	0.105476	0.996873	1.80258	81.2727	2.73876	1.29524	0.0336274	0.111239	1.70979	1.80258	81.2727	14.4678
454	malv	INIAPM 048	0.830837	0.0340274	0.115111	0.440993	1.80258	81.3743	1.38171	1.29524	0.034613	0.121998	0.554251	1.80258	81.3743	2.98172
455	malv	INIAPM 063	0.830837	0.0496061	0.105476	0.561229	1.80258	82.1708	1.94297	1.29524	0.050857	0.111239	0.752826	1.80258	82.1708	5.97947
456	malv	INIAPM 080	0.830838	0.0332709	0.111532	0.339547	1.8026	79.9548	0.860075	1.29524	0.0338306	0.11799	0.404311	1.8026	79.9548	1.36334
457	malv	INIAPM 088	0.830838	0.050297	0.117099	0.90836	1.80258	80.5003	2.72549	1.29524	0.0515833	0.124231	1.48025	1.80258	80.5003	14.2639
458	malv	INIAPM 096	0.830839	0.0334485	0.108821	0.391374	1.80258	81.7303	1.27717	1.29524	0.0340142	0.114963	0.479011	1.80258	81.7303	2.58648
459	malv	INIAPM 104	0.830838	0.0330744	0.107492	0.550408	1.80258	80.0205	1.69014	1.29524	0.0336274	0.113482	0.733961	1.80258	80.0205	4.42023
460	malv	INIAPM 113	0.830836	0.0344919	0.106177	0.388225	1.80258	81.2037	1.34458	1.29524	0.0350936	0.112019	0.474361	1.80258	81.2037	2.83659
461	malv	INIAPM 121	0.830836	0.0451836	0.111524	0.685181	1.80258	80.3819	2.08166	1.29524	0.04622	0.11798	0.984131	1.80258	80.3819	7.01778
462	malv	INIAPM 032	0.830836	0.0529304	0.115898	1.02254	1.80258	81.778	2.89893	1.29524	0.0543562	0.122882	1.78025	1.80258	81.778	17.1546
463	malv	INIAPM 040	0.830837	0.0330744	0.105476	0.788403	1.80258	80.6325	2.4852	1.29524	0.0336274	0.111239	1.19988	1.80258	80.6325	11.0035
464	malv	INIAPM 049	0.830836	0.0712595	0.121946	0.933178	1.80258	79.7488	2.64773	1.29524	0.0738598	0.129693	1.54258	1.80258	79.7488	13.122
465	malv	INIAPM 056	0.830836	0.0475024	0.105977	0.657596	1.80258	80.4706	1.99677	1.29524	0.0486487	0.111796	0.930147	1.80258	80.4706	6.36525
466	malv	INIAPM 064	0.830837	0.0330744	0.1194	0.68626	1.80258	80.9108	2.05669	1.29524	0.0336274	0.12682	0.986272	1.80258	80.9108	6.82001
467	malv	INIAPM 073	0.830837	0.0633607	0.128202	0.756592	1.80258	81.5707	2.11999	1.29524	0.0654111	0.136783	1.131	1.80258	81.5707	7.3311
468	malv	INIAPM 081	0.830835	0.0628031	0.108671	1.02706	1.80258	79.7274	3.12453	1.29524	0.0648172	0.114796	1.79284	1.80258	79.7274	21.7491
469	malv	INIAPM 089	0.830836	0.0330744	0.120943	0.729595	1.80258	79.4497	1.87758	1.29524	0.0336274	0.128561	1.07424	1.80258	79.4497	5.53769
470	malv	INIAPM 097	0.830836	0.0334485	0.108821	0.369115	1.80258	81.3759	1.1816	1.29524	0.0340142	0.114963	0.446454	1.80258	81.3759	2.25958
471	malv	INIAPM 105	0.830838	0.0382895	0.124305	0.902741	1.80259	79.5501	2.2738	1.29524	0.039032	0.132361	1.46635	1.80259	79.5501	8.71623
472	malv	INIAPM 114	0.830836	0.0334485	0.105509	0.335824	1.80258	81.7658	1.11868	1.29524	0.0340142	0.111276	0.399093	1.80258	81.7658	2.06082
473	malv	INIAPM 122	0.830836	0.0334583	0.105388	0.295649	1.80258	81.4591	0.907964	1.29524	0.0340244	0.111142	0.343998	1.80258	81.4591	1.47927
474	malv	INIAPM 033	0.830837	0.0394769	0.117509	0.77067	1.80258	82.0733	2.1443	1.29524	0.0402665	0.124691	1.16121	1.80258	82.0733	7.53608
475	malv	INIAPM 041	0.830836	0.0343205	0.116224	0.486664	1.80258	81.2218	1.39426	1.29524	0.0349163	0.123248	0.62688	1.80258	81.2218	3.03199
476	malv	INIAPM 050	0.830836	0.0468169	0.114933	0.503995	1.80258	80.2029	1.39183	1.29524	0.0479301	0.121799	0.65532	1.80258	80.2029	3.02221
477	malv	INIAPM 057	0.830835	0.0353374	0.107263	0.438039	1.80258	81.8892	1.49521	1.29524	0.0359692	0.113227	0.549666	1.80258	81.8892	3.46028
478	malv	INIAPM 065	0.830838	0.0334859	0.106913	0.48567	1.80258	82.1962	1.46587	1.29524	0.0340528	0.112837	0.625264	1.80258	82.1962	3.3313
479	malv	INIAPM 074	0.830838	0.0335249	0.126751	0.56481	1.80258	81.7238	1.98696	1.29524	0.0340932	0.135134	0.759113	1.80258	81.7238	6.29334
480	malv	INIAPM 082	0.830836	0.0465554	0.113882	0.92779	1.80258	82.2783	2.78314	1.29524	0.0476561	0.12062	1.52891	1.80258	82.2783	15.1698
481	malv	INIAPM 090	0.830839	0.0699812	0.129622	0.920703	1.80258	80.6118	2.81932	1.29524	0.072488	0.138397	1.51105	1.80258	80.6118	15.7654
482	malv	INIAPM 106	0.830837	0.0487199	0.120237	0.987411	1.80258	81.9435	2.72907	1.29524	0.0499262	0.127764	1.68428	1.80258	81.9435	14.3187
483	malv	INIAPM 116	0.830836	0.0339336	0.111458	0.348472	1.80258	80.0289	1.03763	1.29524	0.0345159	0.117907	0.416901	1.80258	80.0289	1.82252
484	malv	INIAPM 123	0.830836	0.0328828	0.105977	0.467192	1.80258	81.5476	1.47279	1.29524	0.0334294	0.111796	0.595508	1.80258	81.5476	3.36141
485	malv	INIAPM 034	0.830837	0.0353931	0.106329	0.291131	1.80258	81.2286	1.04815	1.29524	0.0360269	0.112187	0.33794	1.80258	81.2286	1.85237
486	malv	INIAPM 042	0.830839	0.0339848	0.113265	1.0109	1.80258	80.7591	2.80727	1.29524	0.0345689	0.119929	1.74808	1.80258	80.7591	15.5646
487	malv	INIAPM 051	0.830837	0.0335249	0.114518	0.791934	1.80258	81.6281	2.57654	1.29524	0.0340932	0.121333	1.20766	1.80258	81.6281	12.1515
488	malv	INIAPM 058	0.830836	0.0346821	0.106554	0.68216	1.80258	81.3859	2.09168	1.29524	0.0352906	0.112439	0.978145	1.80258	81.3859	7.09853
489	malv	INIAPM 067	0.830835	0.0345933	0.112683	0.309837	1.80258	81.4653	0.985256	1.29523	0.0351986	0.119277	0.363203	1.80258	81.4653	1.6785
490	malv	INIAPM 075	0.830837	0.0347055	0.119271	0.43293	1.80258	80.969	1.26803	1.29524	0.0353147	0.126675	0.541768	1.80258	80.969	2.55384
491	malv	INIAPM 083	0.830836	0.0536228	0.113001	1.06863	1.80259	79.5005	3.12682	1.29524	0.0550866	0.119633	1.91138	1.80259	79.5005	21.8013
492	malv	INIAPM 091	0.830836	0.0413402	0.11354	1.12846	1.80258	81.6555	2.95776	1.29524	0.0422066	0.120236	2.09089	1.80258	81.6555	18.2547
493	malv	INIAPM 099	0.830837	0.0330744	0.105476	0.410469	1.80258	81.9332	1.41918	1.29524	0.0336274	0.111239	0.507525	1.80258	81.9332	3.13372
494	malv	INIAPM 107	0.830837	0.046234	0.108266	0.477046	1.80258	79.5397	1.20831	1.29524	0.0473195	0.114344	0.611308	1.80258	79.5397	2.34782
495	malv	INIAPM 117	0.830837	0.0699459	0.127266	1.10354	1.80258	82.2793	3.12241	1.29524	0.0724502	0.135719	2.01481	1.80258	82.2793	21.701
496	malv	INIAPM 035	0.830837	0.113969	0.121562	1.11883	1.80258	81.9016	2.77038	1.29524	0.120717	0.129259	2.06128	1.80258	81.9016	14.9647
497	malv	INIAPM 043	0.830838	0.0337572	0.11311	0.681937	1.80258	81.3937	2.11278	1.29524	0.0343334	0.119756	0.977705	1.80258	81.3937	7.27123
498	malv	INIAPM 052	0.830839	0.0334485	0.110361	0.727824	1.80258	81.4403	2.22332	1.29524	0.0340142	0.116682	1.07057	1.80258	81.4403	8.23795
499	malv	INIAPM 059	0.830837	0.040909	0.114835	0.36981	1.80258	80.336	1.16048	1.29524	0.0417573	0.121688	0.44746	1.80258	80.336	2.19148
500	malv	INIAPM 068	0.830836	0.0334583	0.113455	0.68531	1.80258	82.0339	2.0597	1.29524	0.0340244	0.120142	0.984387	1.80258	82.0339	6.84359
501	malv	INIAPM 076	0.830837	0.0498388	0.117854	0.666374	1.80258	82.0836	2.0596	1.29524	0.0511017	0.12508	0.947164	1.80258	82.0836	6.84285
502	malv	INIAPM 084	0.830837	0.0451836	0.105476	1.19897	1.80258	81.2072	3.22435	1.29524	0.04622	0.111239	2.3167	1.80258	81.2072	24.1373
503	malv	INIAPM 092	0.830838	0.0382895	0.114331	1.10783	1.80258	80.8518	3.01719	1.29524	0.039032	0.121123	2.02779	1.80258	80.8518	19.4339
504	malv	INIAPM 100	0.830839	0.0382895	0.107492	0.407814	1.80258	80.9461	1.20473	1.29524	0.039032	0.113482	0.503527	1.80258	80.9461	2.33585
505	malv	INIAPM 108	0.830839	0.0775951	0.155225	0.865797	1.80258	82.4858	2.81398	1.29524	0.080685	0.167921	1.3769	1.80258	82.4858	15.6761
506	malv	INIAPM 118	0.830837	0.0330744	0.116735	0.665372	1.80258	82.1649	2.23481	1.29524	0.0336274	0.123821	0.945213	1.80258	82.1649	8.3447
507	malv	INIAPM 125	0.830837	0.0330744	0.108671	0.40634	1.80258	79.8636	1.15811	1.29524	0.0336274	0.114796	0.501313	1.80258	79.8636	2.18391
508	malv	INIAPM 133	0.830837	0.0330744	0.107492	0.575221	1.80258	81.763	1.84436	1.29524	0.0336274	0.113482	0.777523	1.80258	81.763	5.32405
509	malv	INIAPM 142	0.830837	0.0383276	0.112104	0.32815	1.80258	81.63	1.27164	1.29524	0.0390716	0.118629	0.388397	1.80258	81.63	2.56668
510	malv	INIAPM 150	0.830838	0.0330744	0.114719	0.838142	1.80258	81.8302	2.59327	1.29524	0.0336274	0.121558	1.31207	1.80258	81.8302	12.3734
511	malv	INIAPM 158	0.830838	0.0496061	0.112173	1.1946	1.80258	82.6862	3.42647	1.29524	0.050857	0.118706	2.30223	1.80258	82.6862	29.7679
512	malv	INIAPM 165	0.830838	0.0330744	0.105476	0.39975	1.80258	82.448	1.45036	1.29524	0.0336274	0.111239	0.491452	1.80258	82.448	3.26466
513	malv	INIAPM 173	0.830838	0.0529304	0.140755	1.07756	1.80258	81.687	3.00345	1.29524	0.0543562	0.151142	1.93751	1.80258	81.687	19.1549
514	malv	INIAPM 181	0.830836	0.0415636	0.111145	0.357673	1.80258	81.2609	1.14012	1.29524	0.0424395	0.117557	0.429997	1.80258	81.2609	2.12715
515	malv	INIAPM 189	0.830838	0.0418506	0.120117	0.519868	1.80258	81.6796	1.61564	1.29524	0.0427387	0.127628	0.681806	1.80258	81.6796	4.03113
516	malv	INIAPM 198	0.830837	0.0356726	0.108873	0.38968	1.80258	81.2063	1.25562	1.29524	0.0363165	0.115021	0.476508	1.80258	81.2063	2.51002
517	malv	INIAPM 209	0.830838	0.0340274	0.109954	0.67988	1.80258	81.0496	2.14947	1.29524	0.034613	0.116227	0.97364	1.80258	81.0496	7.58032
518	malv	INIAPM 126	0.830837	0.0994307	0.122213	0.725699	1.80258	82.1511	2.15367	1.29524	0.104542	0.129995	1.06618	1.80258	82.1511	7.6164
519	malv	INIAPM 134	0.830836	0.0328828	0.111815	0.661619	1.80258	79.5558	2.10771	1.29524	0.0334294	0.118306	0.937927	1.80258	79.5558	7.22941
520	malv	INIAPM 143	0.830836	0.0431533	0.111302	0.387956	1.80258	81.7389	1.25686	1.29524	0.044098	0.117732	0.473965	1.80258	81.7389	2.51435
521	malv	INIAPM 151	0.830838	0.0326714	0.111708	0.919224	1.80258	82.0775	2.66628	1.29524	0.0332109	0.118186	1.50734	1.80258	82.0775	13.3863
522	malv	INIAPM 159	0.830838	0.0413402	0.1194	1.10256	1.80258	82.4263	3.15473	1.29524	0.0422066	0.12682	2.01186	1.80258	82.4263	22.4468
523	malv	INIAPM 166	0.830837	0.0330744	0.121864	0.672567	1.80258	80.1185	1.92352	1.29524	0.0336274	0.129601	0.95926	1.80258	80.1185	5.845
524	malv	INIAPM 174	0.830836	0.0435047	0.1194	1.2482	1.80258	81.2748	3.38895	1.29524	0.0444649	0.12682	2.48408	1.80258	81.2748	28.6349
525	malv	INIAPM 182	0.830836	0.0351561	0.11857	0.451511	1.80258	81.6467	1.52596	1.29524	0.0357814	0.125886	0.570683	1.80258	81.6467	3.59956
526	malv	INIAPM 190	0.830838	0.0413402	0.117384	0.90674	1.80258	80.8115	2.47786	1.29524	0.0422066	0.124551	1.47624	1.80258	80.8115	10.9157
527	malv	INIAPM 199	0.830837	0.0356726	0.108873	0.292127	1.8026	80.4618	0.825192	1.29524	0.0363165	0.115021	0.339273	1.8026	80.4618	1.28232
528	malv	INIAPM 210	0.830836	0.0334485	0.105509	0.609862	1.80258	81.7997	1.82887	1.29524	0.0340142	0.111276	0.840178	1.80258	81.7997	5.22683
529	malv	INIAPM 217	0.830837	0.0361621	0.126115	0.581851	1.80258	81.2322	1.58703	1.29524	0.0368239	0.134412	0.789347	1.80258	81.2322	3.88922
530	malv	INIAPM 127	0.830836	0.0382895	0.115167	1.14971	1.80258	81.2651	3.27651	1.29524	0.039032	0.122061	2.15726	1.80258	81.2651	25.4832
531	malv	INIAPM 135	0.830836	0.0339848	0.106208	0.778204	1.80258	81.6243	2.37372	1.29524	0.0345689	0.112053	1.17756	1.80258	81.6243	9.73723
532	malv	INIAPM 144	0.830838	0.0345176	0.105929	0.552005	1.80258	81.1991	1.76178	1.29524	0.0351203	0.111743	0.736732	1.80258	81.1991	4.82279
533	malv	INIAPM 152	0.83084	0.0330705	0.13446	0.667922	1.80258	81.9344	2.0045	1.29525	0.0336234	0.143919	0.95018	1.80258	81.9344	6.42235
534	malv	INIAPM 160	0.830839	0.0330744	0.112173	0.944361	1.80258	82.7463	2.87782	1.29524	0.0336274	0.118706	1.57117	1.80258	82.7463	16.7755
535	malv	INIAPM 167	0.830836	0.0712346	0.127009	0.606134	1.80259	81.5183	1.96654	1.29524	0.0738332	0.135427	0.83333	1.80259	81.5183	6.14593
536	malv	INIAPM 175	0.830836	0.0350425	0.108007	0.319697	1.80259	81.1766	1.01971	1.29524	0.0356637	0.114056	0.37671	1.80259	81.1766	1.77238
537	malv	INIAPM 183	0.830837	0.0353931	0.116216	0.32815	1.80258	79.9548	0.885695	1.29524	0.0360269	0.123238	0.388397	1.80258	79.9548	1.42467
538	malv	INIAPM 191	0.830835	0.0330744	0.105476	1.05239	1.80258	80.2592	3.04831	1.29524	0.0336274	0.111239	1.86448	1.80258	80.2592	20.0796
539	malv	INIAPM 202	0.830838	0.0356726	0.143609	0.632414	1.80258	80.9503	1.79419	1.29524	0.0363165	0.154432	0.882149	1.80258	80.9503	5.01459
540	malv	INIAPM 211	0.830837	0.0499152	0.127229	0.883275	1.80258	82.3524	2.56947	1.29524	0.0511819	0.135677	1.41881	1.80258	82.3524	12.0588
541	malv	INIAPM 218	0.830836	0.0350425	0.122029	0.528807	1.80258	79.7387	1.4404	1.29524	0.0356637	0.129787	0.696906	1.80258	79.7387	3.22237
542	malv	INIAPM 128	0.830837	0.0511307	0.112048	0.702099	1.80258	80.8131	2.176	1.29524	0.0524605	0.118567	1.01798	1.80258	80.8131	7.81102
543	malv	INIAPM 137	0.830838	0.1371	0.136519	0.743523	1.80258	80.5947	2.28164	1.29524	0.146943	0.146277	1.10333	1.80258	80.5947	8.79274
544	malv	INIAPM 145	0.830838	0.059757	0.121718	0.615687	1.80258	80.9638	1.6883	1.29524	0.0615786	0.129435	0.850928	1.80258	80.9638	4.41026
545	malv	INIAPM 153	0.830838	0.0435047	0.120579	1.40806	1.80258	79.8935	3.25526	1.29524	0.0444649	0.12815	3.088	1.80258	79.8935	24.9264
546	malv	INIAPM 161	0.830836	0.0330744	0.110687	0.385242	1.80258	81.8892	1.26452	1.29524	0.0336274	0.117045	0.46997	1.80258	81.8892	2.54139
547	malv	INIAPM 168	0.830836	0.0435047	0.118563	1.31576	1.80258	80.236	3.54453	1.29524	0.0444649	0.125878	2.72757	1.80258	80.236	33.6233
548	malv	INIAPM 176	0.830835	0.0413402	0.105476	0.91732	1.80258	82.1646	2.79885	1.29524	0.0422066	0.111239	1.50257	1.80258	82.1646	15.4258
549	malv	INIAPM 184	0.830838	0.0334631	0.113604	0.399839	1.80258	81.8257	1.29359	1.29524	0.0340293	0.120308	0.491584	1.80258	81.8257	2.64586
550	malv	INIAPM 192	0.830836	0.0447596	0.120389	0.911835	1.80258	81.4985	2.56038	1.29524	0.0457764	0.127936	1.48889	1.80258	81.4985	11.9408
551	malv	INIAPM 203	0.830836	0.0335249	0.10623	0.469543	1.80258	81.7353	1.4699	1.29524	0.0340932	0.112077	0.599263	1.80258	81.7353	3.34881
552	malv	INIAPM 212	0.830838	0.0415636	0.11177	0.501652	1.80258	81.401	1.52672	1.29524	0.0424395	0.118255	0.651447	1.80258	81.401	3.60305
553	malv	INIAPM 219	0.830837	0.054224	0.125643	1.13655	1.80258	81.5011	2.80998	1.29524	0.055721	0.133877	2.116	1.80258	81.5011	15.6096
554	malv	INIAPM 129	0.830837	0.0553566	0.121386	0.692522	1.80259	79.7337	1.84095	1.29524	0.0569174	0.12906	0.998749	1.80259	79.7337	5.3025
555	malv	INIAPM 138	0.830838	0.038912	0.110911	0.451511	1.80258	80.2564	1.39423	1.29524	0.0396789	0.117296	0.570683	1.80258	80.2564	3.03186
556	malv	INIAPM 146	0.830837	0.146398	0.157027	0.911819	1.80259	80.6058	2.54706	1.29524	0.157657	0.170027	1.48885	1.80259	80.6058	11.7695
557	malv	INIAPM 154	0.830837	0.0487199	0.107492	0.947957	1.80258	81.1445	2.77949	1.29524	0.0499262	0.113482	1.58043	1.80258	81.1445	15.1109
558	malv	INIAPM 169	0.830836	0.0487199	0.130332	0.764669	1.80258	80.2212	2.14984	1.29524	0.0499262	0.139207	1.14828	1.80258	80.2212	7.58346
559	malv	INIAPM 177	0.830838	0.0328828	0.114168	0.960639	1.80258	81.7012	2.96674	1.29524	0.0334294	0.12094	1.61337	1.80258	81.7012	18.4285
560	malv	INIAPM 185	0.830837	0.0350425	0.105634	0.507985	1.80259	80.7384	1.42614	1.29524	0.0356637	0.111414	0.66194	1.80259	80.7384	3.16259
561	malv	INIAPM 193	0.830835	0.0696615	0.114645	0.616269	1.80258	81.3032	1.66608	1.29523	0.0721452	0.121476	0.852005	1.80258	81.3032	4.29139
562	malv	INIAPM 205	0.830837	0.0340274	0.129767	0.617956	1.80258	81.3114	1.85857	1.29524	0.034613	0.138564	0.855132	1.80258	81.3114	5.41453
563	malv	INIAPM 213	0.830836	0.0339848	0.111604	0.493552	1.80258	81.9477	1.55616	1.29524	0.0345689	0.11807	0.638124	1.80258	81.9477	3.74058
564	malv	INIAPM 220	0.830836	0.0435047	0.135617	1.43356	1.80259	81.0608	3.83618	1.29524	0.0444649	0.145243	3.1936	1.80259	81.0608	45.348
565	malv	INIAPM 130	0.830837	0.0421842	0.113723	1.06082	1.80258	81.3185	2.97905	1.29524	0.0430866	0.120441	1.88873	1.80258	81.3185	18.669
566	malv	INIAPM 139	0.830837	0.0368661	0.126841	0.411739	1.80258	80.7473	1.30371	1.29524	0.037554	0.135236	0.50944	1.80258	80.7473	2.68293
567	malv	INIAPM 147	0.830837	0.0330744	0.112703	1.05229	1.80258	81.8765	3.20526	1.29524	0.0336274	0.119299	1.86421	1.80258	81.8765	23.662
568	malv	INIAPM 155	0.830837	0.0413402	0.1194	0.880361	1.80258	81.2187	2.79245	1.29524	0.0422066	0.12682	1.41177	1.80258	81.2187	15.321
569	malv	INIAPM 162	0.830836	0.0394646	0.111105	0.563952	1.80258	81.5301	1.7097	1.29524	0.0402537	0.117513	0.757604	1.80258	81.5301	4.52732
570	malv	INIAPM 170	0.830837	0.0561615	0.124271	1.06937	1.80258	80.8402	2.75562	1.29524	0.0577685	0.132323	1.91353	1.80258	80.8402	14.7309
571	malv	INIAPM 178	0.830836	0.0328828	0.116985	1.00958	1.80258	81.2092	2.93544	1.29524	0.0334294	0.124103	1.74444	1.80258	81.2092	17.8298
572	malv	INIAPM 186	0.830837	0.0408917	0.109629	0.357486	1.80258	81.8954	1.11947	1.29524	0.0417393	0.115864	0.429731	1.80258	81.8954	2.06324
573	malv	INIAPM 195	0.830837	0.0420701	0.109129	0.611443	1.80259	79.9912	1.80066	1.29524	0.0429676	0.115307	0.843089	1.80259	79.9912	5.05363
574	malv	INIAPM 206	0.830837	0.0543209	0.118184	0.627163	1.80258	81.8096	2.01893	1.29524	0.0558233	0.125451	0.872291	1.80258	81.8096	6.53024
575	malv	INIAPM 214	0.830838	0.0353374	0.107263	0.71485	1.80259	81.1764	2.16514	1.29524	0.0359692	0.113227	1.04388	1.80259	81.1764	7.71579
576	malv	INIAPM 221	0.830837	0.0413402	0.143905	0.727656	1.80258	80.9867	2.35356	1.29524	0.0422066	0.154775	1.07022	1.80258	80.9867	9.52299
577	malv	INIAPM 131	0.830837	0.0443754	0.109689	0.495208	1.80259	80.7931	1.57535	1.29524	0.0453747	0.115931	0.640839	1.80259	80.7931	3.83241
578	malv	INIAPM 140	0.830837	0.0344821	0.117103	0.510672	1.80258	81.0905	1.69925	1.29524	0.0350835	0.124236	0.666411	1.80258	81.0905	4.46985
579	malv	INIAPM 156	0.830836	0.0382895	0.114189	0.889046	1.80258	81.8684	3.01829	1.29524	0.039032	0.120964	1.43281	1.80258	81.8684	19.4563
580	malv	INIAPM 163	0.830837	0.0330744	0.110687	0.319697	1.80258	80.9226	0.992045	1.29524	0.0336274	0.117045	0.37671	1.80258	80.9226	1.69674
581	malv	INIAPM 171	0.830836	0.0335249	0.11041	0.846492	1.80258	81.8124	2.54088	1.29524	0.0340932	0.116736	1.33145	1.80258	81.8124	11.6908
582	malv	INIAPM 179	0.830836	0.0334945	0.108311	0.367772	1.80258	81.6726	1.11695	1.29524	0.0340617	0.114394	0.444513	1.80258	81.6726	2.05553
583	malv	INIAPM 187	0.830836	0.0382895	0.107492	0.92435	1.80258	80.9749	2.68349	1.29524	0.039032	0.113482	1.52023	1.80258	80.9749	13.6361
584	malv	INIAPM 196	0.830837	0.0340274	0.109041	0.639589	1.80258	82.2197	1.94465	1.29524	0.034613	0.115208	0.895702	1.80258	82.2197	5.99118
585	malv	INIAPM 207	0.830838	0.0548212	0.128149	1.02517	1.80259	81.2269	3.1702	1.29524	0.0563518	0.136722	1.78756	1.80259	81.2269	22.8123
586	malv	INIAPM 215	0.830838	0.0435047	0.117384	0.879171	1.80258	82.146	2.61397	1.29524	0.0444649	0.124551	1.4089	1.80258	82.146	12.6531
587	malv	INIAPM 222	0.830838	0.0330744	0.107492	0.559783	1.80258	81.1302	1.86479	1.29524	0.0336274	0.113482	0.750292	1.80258	81.1302	5.45456
588	malv	INIAPM 132	0.830838	0.0327311	0.107603	0.482075	1.80259	80.5744	1.50052	1.29524	0.0332726	0.113606	0.61943	1.80259	80.5744	3.48404
589	malv	INIAPM 141	0.830837	0.0350425	0.105634	1.10403	1.80258	81.454	3.17912	1.29524	0.0356637	0.111414	2.01628	1.80258	81.454	23.0257
590	malv	INIAPM 149	0.830837	0.0498388	0.118404	0.872731	1.80258	82.2313	2.88675	1.29524	0.0511017	0.125699	1.39344	1.80258	82.2313	16.9349
591	malv	INIAPM 157	0.830837	0.0830616	0.115732	1.27368	1.80258	81.2837	3.55293	1.29524	0.0866087	0.122695	2.57399	1.80258	81.2837	33.9154
592	malv	INIAPM 164	0.830837	0.044086	0.112856	0.402286	1.80258	80.8078	1.44744	1.29524	0.0450722	0.119471	0.495238	1.80258	80.8078	3.25223
593	malv	INIAPM 172	0.830837	0.0334485	0.118232	0.70703	1.80258	80.1133	2.26929	1.29524	0.0340142	0.125505	1.02796	1.80258	80.1133	8.67249
594	malv	INIAPM 180	0.830838	0.0382895	0.123709	0.854009	1.80258	81.2128	2.70026	1.29524	0.039032	0.131686	1.34904	1.80258	81.2128	13.8836
595	malv	INIAPM 188	0.830835	0.0330526	0.106571	0.577027	1.80258	81.2908	1.75459	1.29524	0.0336049	0.112457	0.780737	1.80258	81.2908	4.78106
596	malv	INIAPM 197	0.830837	0.0353374	0.107263	0.35533	1.80258	80.885	1.0615	1.29524	0.0359692	0.113227	0.426652	1.80258	80.885	1.8907
597	malv	INIAPM 208	0.830836	0.0330744	0.120579	0.685381	1.80258	81.0349	2.29031	1.29524	0.0336274	0.12815	0.984528	1.80258	81.0349	8.87797
598	malv	INIAPM 216	0.830836	0.0350425	0.116517	0.491895	1.80258	82.2158	1.65095	1.29524	0.0356637	0.123577	0.635412	1.80258	82.2158	4.21192
599	malv	INIAPM 223	0.830837	0.038912	0.114224	0.777578	1.80258	81.8503	2.25932	1.29524	0.0396789	0.121003	1.17619	1.80258	81.8503	8.5766
600	malv	INIAPM 231	0.830836	0.0328828	0.116806	0.924639	1.80258	81.4733	2.90783	1.29524	0.0334294	0.123902	1.52096	1.80258	81.4733	17.3171
601	malv	INIAPM 239	0.830836	0.0550276	0.124769	0.488881	1.80258	81.4678	1.53923	1.29524	0.0565697	0.132886	0.630491	1.80258	81.4678	3.66101
602	malv	INIAPM 247	0.830837	0.0334485	0.105509	0.578152	1.80258	82.0112	1.76219	1.29524	0.0340142	0.111276	0.782741	1.80258	82.0112	4.82521
603	malv	INIAPM 255	0.830837	0.0330744	0.111524	0.480416	1.80258	82.2837	1.60615	1.29524	0.0336274	0.11798	0.616746	1.80258	82.2837	3.98359
604	malv	INIAPM 263	0.830838	0.0447292	0.122437	0.983813	1.80258	82.6202	2.98598	1.29524	0.0457446	0.130248	1.67463	1.80258	82.6202	18.8059
605	malv	INIAPM 271	0.830837	0.0330744	0.1194	0.388621	1.80258	81.0656	1.25641	1.29524	0.0336274	0.12682	0.474946	1.80258	81.0656	2.5128
606	malv	INIAPM 280	0.830836	0.0338445	0.108444	0.337842	1.80258	81.572	1.1065	1.29524	0.0344237	0.114542	0.401919	1.80258	81.572	2.02376
607	malv	INIAPM 287	0.830837	0.0330744	0.107492	0.646011	1.80258	81.4407	2.10356	1.29524	0.0336274	0.113482	0.907914	1.80258	81.4407	7.19531
608	malv	INIAPM 297	0.830838	0.039875	0.120319	0.898064	1.80258	81.8059	2.45052	1.29524	0.0406807	0.127857	1.45485	1.80258	81.8059	10.5943
609	malv	INIAPM 305	0.830838	0.0391618	0.11892	0.607041	1.80258	79.7839	1.74238	1.29524	0.0399387	0.126279	0.834993	1.80258	79.7839	4.71092
610	malv	INIAPM 224	0.830837	0.0435047	0.13982	0.548458	1.80258	80.2822	1.69217	1.29524	0.0444649	0.150067	0.730583	1.80258	80.2822	4.43125
611	malv	INIAPM 232	0.830836	0.0503308	0.118258	0.771575	1.80258	81.6329	2.42475	1.29524	0.0516189	0.125534	1.16317	1.80258	81.6329	10.2994
612	malv	INIAPM 240	0.830837	0.0330744	0.120767	0.613155	1.80258	80.8707	1.95437	1.29524	0.0336274	0.128362	0.846246	1.80258	80.8707	6.0595
613	malv	INIAPM 248	0.830836	0.0413402	0.107492	0.618093	1.80258	81.9892	1.89079	1.29524	0.0422066	0.113482	0.855386	1.80258	81.9892	5.62458
614	malv	INIAPM 256	0.830837	0.0340274	0.109954	0.646632	1.80258	81.4582	1.85096	1.29524	0.034613	0.116227	0.909101	1.80258	81.4582	5.36594
615	malv	INIAPM 264	0.830837	0.0382895	0.112703	0.701755	1.80259	80.9327	2.07837	1.29524	0.039032	0.119299	1.01729	1.80259	80.9327	6.9914
616	malv	INIAPM 272	0.830836	0.071656	0.106825	0.327761	1.80258	81.501	1.10725	1.29524	0.0742857	0.11274	0.387857	1.80258	81.501	2.02603
617	malv	INIAPM 281	0.830837	0.0342985	0.112491	0.924367	1.80258	81.6919	2.8417	1.29524	0.0348935	0.119062	1.52027	1.80258	81.6919	16.145
618	malv	INIAPM 288	0.830837	0.0330744	0.107492	0.729815	1.80258	80.7188	2.20786	1.29524	0.0336274	0.113482	1.0747	1.80258	80.7188	8.09625
619	malv	INIAPM 298	0.830837	0.0330744	0.135087	1.13857	1.80258	82.1346	3.25994	1.29524	0.0336274	0.144636	2.1223	1.80258	82.1346	25.048
620	malv	INIAPM 306	0.830837	0.0499022	0.124636	0.938562	1.80258	81.5165	2.69265	1.29524	0.0511683	0.132736	1.5563	1.80258	81.5165	13.7708
621	malv	INIAPM 313	0.830836	0.0353374	0.107263	0.511524	1.80258	81.6523	1.62906	1.29524	0.0359692	0.113227	0.667831	1.80258	81.6523	4.09906
622	malv	INIAPM 225	0.830837	0.0489841	0.135516	0.459939	1.80258	80.1008	1.37523	1.29524	0.0502037	0.145128	0.583978	1.80258	80.1008	2.95598
623	malv	INIAPM 233	0.830836	0.0650396	0.135533	0.949344	1.80258	79.7262	2.688	1.29524	0.0672013	0.145147	1.58401	1.80258	79.7262	13.7022
624	malv	INIAPM 241	0.830838	0.0451836	0.112173	0.501741	1.80258	81.2652	1.86102	1.29524	0.04622	0.118706	0.651594	1.80258	81.2652	5.43026
625	malv	INIAPM 249	0.830838	0.107747	0.134168	0.742931	1.80258	82.1631	2.36759	1.29524	0.113766	0.143585	1.10209	1.80258	82.1631	9.67163
626	malv	INIAPM 257	0.830834	0.0361849	0.107653	0.405117	1.80258	80.7629	1.48156	1.29523	0.0368476	0.113661	0.499478	1.80258	80.7629	3.39978
627	malv	INIAPM 265	0.830836	0.0496061	0.125708	0.887125	1.80258	81.2403	2.62834	1.29524	0.050857	0.133951	1.42814	1.80258	81.2403	12.8508
628	malv	INIAPM 273	0.830835	0.0346469	0.107724	0.360191	1.80258	81.4103	1.10745	1.29524	0.0352541	0.113741	0.433603	1.80258	81.4103	2.02663
629	malv	INIAPM 281	0.830837	0.0342985	0.112491	0.924367	1.80258	81.6919	2.8417	1.29524	0.0348935	0.119062	1.52027	1.80258	81.6919	16.145
630	malv	INIAPM 289	0.830837	0.0330744	0.107492	0.548313	1.80259	79.4844	1.40842	1.29524	0.0336274	0.113482	0.730331	1.80259	79.4844	3.08948
631	malv	INIAPM 316	0.830836	0.0368301	0.107877	0.30964	1.80258	81.63	1.1509	1.29524	0.0375167	0.11391	0.362935	1.80258	81.63	2.16104
632	malv	INIAPM 226	0.830839	0.127442	0.156127	1.10702	1.80258	82.219	3.23093	1.29524	0.135919	0.168974	2.02532	1.80258	82.219	24.3032
633	malv	INIAPM 234	0.830838	0.0704667	0.117572	1.11649	1.80258	81.045	3.18792	1.29524	0.0730089	0.124762	2.0541	1.80258	81.045	23.238
634	malv	INIAPM 242	0.830838	0.0475713	0.123015	0.620083	1.80258	80.025	1.93785	1.29524	0.048721	0.130901	0.859082	1.80258	80.025	5.9438
635	malv	INIAPM 250	0.830837	0.0741941	0.136186	0.645304	1.80258	80.6113	2.01171	1.29524	0.0770159	0.145895	0.906567	1.80258	80.6113	6.47607
636	malv	INIAPM 258	0.830836	0.0521003	0.109667	0.832029	1.80261	78.7592	2.4793	1.29524	0.0534814	0.115907	1.29798	1.80261	78.7592	10.9329
637	malv	INIAPM 266	0.830837	0.0330744	0.107492	1.02055	1.80258	82.1558	3.11338	1.29524	0.0336274	0.113482	1.77471	1.80258	82.1558	21.4969
638	malv	INIAPM 282	0.830837	0.0382895	0.116735	0.677459	1.80259	79.4674	1.88014	1.29524	0.039032	0.123821	0.968869	1.80259	79.4674	5.55439
639	malv	INIAPM 290	0.830835	0.0435047	0.139233	0.859161	1.80258	81.0541	2.60346	1.29524	0.0444649	0.149392	1.36118	1.80258	81.0541	12.5103
640	malv	INIAPM 300	0.830837	0.0358962	0.111968	0.341545	1.80258	80.8691	1.127	1.29524	0.0365483	0.118477	0.40712	1.80258	80.8691	2.08639
641	malv	INIAPM 308	0.830838	0.0351561	0.123403	0.518753	1.80258	81.2493	1.58459	1.29524	0.0357814	0.13134	0.679931	1.80258	81.2493	3.8773
642	malv	INIAPM 317	0.830836	0.0334485	0.105509	0.426597	1.80258	79.6994	1.26863	1.29524	0.0340142	0.111276	0.532035	1.80258	79.6994	2.55598
643	malv	INIAPM 227	0.830836	0.03856	0.111684	0.595676	1.80258	80.3787	1.82706	1.29524	0.0393131	0.118159	0.814256	1.80258	80.3787	5.2156
644	malv	INIAPM 235	0.830837	0.0330705	0.11051	0.51343	1.80258	79.8615	1.38911	1.29524	0.0336234	0.116847	0.671013	1.80258	79.8615	3.01129
645	malv	INIAPM 243	0.830838	0.0328828	0.116217	0.589984	1.80258	82.445	1.76287	1.29524	0.0334294	0.123239	0.80396	1.80258	82.445	4.82912
646	malv	INIAPM 251	0.830837	0.207193	0.158621	1.16242	1.80259	79.7227	2.99184	1.29524	0.23022	0.171894	2.19766	1.80259	79.7227	18.9223
647	malv	INIAPM 259	0.830837	0.0334631	0.110022	0.444819	1.80258	80.8785	1.43646	1.29524	0.0340293	0.116303	0.560208	1.80258	80.8785	3.20577
648	malv	INIAPM 268	0.830837	0.0330744	0.108671	0.643775	1.80258	81.8199	2.17452	1.29524	0.0336274	0.114796	0.903654	1.80258	81.8199	7.79797
649	malv	INIAPM 276	0.830837	0.0330744	0.108671	0.727025	1.80258	82.1104	2.39622	1.29524	0.0336274	0.114796	1.06892	1.80258	82.1104	9.98158
650	malv	INIAPM 283	0.830836	0.0382895	0.115062	1.41414	1.80258	80.9099	4.02152	1.29524	0.039032	0.121942	3.11294	1.80258	80.9099	54.786
651	malv	INIAPM 301	0.830837	0.0725127	0.15078	0.714685	1.80258	81.6538	2.03737	1.29524	0.0752065	0.162741	1.04354	1.80258	81.6538	6.67044
652	malv	INIAPM 309	0.830837	0.0361621	0.122663	0.434413	1.80258	81.1281	1.31284	1.29524	0.0368239	0.130503	0.544057	1.80258	81.1281	2.71671
653	malv	INIAPM 318	0.830835	0.034531	0.11461	0.475198	1.80258	81.7331	1.55232	1.29524	0.0351342	0.121436	0.608332	1.80258	81.7331	3.72242
654	malv	INIAPM 228	0.830836	0.0345866	0.106385	0.371442	1.80258	81.4714	1.17323	1.29524	0.0351917	0.11225	0.449824	1.80258	81.4714	2.23241
655	malv	INIAPM 236	0.830835	0.0357311	0.111488	0.305912	1.80258	81.6905	1.02997	1.29523	0.0363772	0.117941	0.357863	1.80258	81.6905	1.80098
656	malv	INIAPM 244	0.830837	0.0330744	0.108671	0.367832	1.80259	79.8128	1.0717	1.29524	0.0336274	0.114796	0.444599	1.80259	79.8128	1.92035
657	malv	INIAPM 260	0.830837	0.0330744	0.105476	0.292127	1.80258	81.63	0.929604	1.29524	0.0336274	0.111239	0.339273	1.80258	81.63	1.53351
658	malv	INIAPM 277	0.830837	0.0334485	0.105509	0.563864	1.80258	81.7023	1.76421	1.29524	0.0340142	0.111276	0.75745	1.80258	81.7023	4.83698
659	malv	INIAPM 284	0.830837	0.0421079	0.116632	0.468361	1.80258	79.3271	1.18494	1.29524	0.043007	0.123705	0.597374	1.80258	79.3271	2.2705
660	malv	INIAPM 292	0.830835	0.0330744	0.105476	0.460699	1.80258	80.995	1.28127	1.29523	0.0336274	0.111239	0.585182	1.80258	80.995	2.60122
661	malv	INIAPM 302	0.830837	0.0600364	0.123432	1.00586	1.80258	79.7987	2.61168	1.29524	0.0618752	0.131373	1.73425	1.80258	79.7987	12.622
662	malv	INIAPM 310	0.830837	0.0457434	0.121615	0.503337	1.80258	81.6689	1.56913	1.29524	0.0468058	0.129319	0.654233	1.80258	81.6689	3.80247
663	malv	INIAPM 320	0.830836	0.0340274	0.105556	0.518181	1.80258	80.6415	1.66896	1.29524	0.034613	0.111329	0.678971	1.80258	80.6415	4.30667
664	malv	INIAPM 229	0.830835	0.0534495	0.121946	0.985284	1.80258	81.9476	2.69945	1.29523	0.0549037	0.129693	1.67857	1.80258	81.9476	13.8716
665	malv	INIAPM 237	0.830839	0.0517706	0.132368	0.858962	1.80258	79.9077	2.40708	1.29524	0.0531341	0.141529	1.36071	1.80258	79.9077	10.1015
666	malv	INIAPM 245	0.830836	0.0330744	0.108671	0.406844	1.80258	81.9729	1.33088	1.29524	0.0336274	0.114796	0.502069	1.80258	81.9729	2.78439
667	malv	INIAPM 253	0.830836	0.0330744	0.118363	0.981796	1.80258	81.1848	2.89505	1.29524	0.0336274	0.125652	1.66925	1.80258	81.1848	17.0843
668	malv	INIAPM 261	0.830836	0.0908418	0.1516	1.14497	1.80258	81.8644	3.33079	1.29524	0.0950958	0.163695	2.14233	1.80258	81.8644	26.9605
669	malv	INIAPM 278	0.830835	0.0330744	0.105476	0.627285	1.80258	80.4907	1.78662	1.29523	0.0336274	0.111239	0.872519	1.80258	80.4907	4.96922
670	malv	INIAPM 285	0.830836	0.0382895	0.105476	0.751808	1.80258	81.0447	2.55551	1.29524	0.039032	0.111239	1.12083	1.80258	81.0447	11.8779
671	malv	INIAPM 295	0.830837	0.0330744	0.119764	0.518993	1.80258	80.9966	1.65287	1.29524	0.0336274	0.127231	0.680335	1.80258	80.9966	4.22194
672	malv	INIAPM 303	0.830838	0.0488027	0.122759	0.620656	1.80258	81.2937	1.87982	1.29524	0.0500132	0.130611	0.860148	1.80258	81.2937	5.55232
673	malv	INIAPM 311	0.830837	0.0343492	0.112819	0.643828	1.80258	81.8425	1.98381	1.29524	0.034946	0.119429	0.903754	1.80258	81.8425	6.27042
674	malv	INIAPM 321	0.830838	0.0332709	0.116952	0.772726	1.80258	81.3214	2.40688	1.29524	0.0338306	0.124066	1.16566	1.80258	81.3214	10.0992
675	malv	INIAPM 230	0.830836	0.0330744	0.109508	0.936919	1.80258	81.8333	2.65242	1.29524	0.0336274	0.115729	1.55211	1.80258	81.8333	13.1884
676	malv	INIAPM 238	0.830837	0.0333805	0.106819	0.304595	1.80258	81.4916	1.06026	1.29524	0.0339438	0.112733	0.356076	1.80258	81.4916	1.88713
677	malv	INIAPM 246	0.830837	0.0413402	0.108671	0.486986	1.80258	81.2714	1.42534	1.29524	0.0422066	0.114796	0.627403	1.80258	81.2714	3.15928
678	malv	INIAPM 254	0.830837	0.0330744	0.114189	0.911461	1.80258	80.4092	2.63901	1.29524	0.0336274	0.120964	1.48796	1.80258	80.4092	12.9994
679	malv	INIAPM 262	0.830837	0.0382895	0.116735	0.628679	1.80258	82.4558	1.96474	1.29524	0.039032	0.123821	0.875133	1.80258	82.4558	6.13303
680	malv	INIAPM 270	0.830835	0.0382895	0.116205	0.54003	1.80258	81.153	1.62339	1.29524	0.039032	0.123226	0.716058	1.80258	81.153	4.07027
681	malv	INIAPM 279	0.830835	0.0330744	0.105476	0.6789	1.80258	80.4248	2.13567	1.29523	0.0336274	0.111239	0.971707	1.80258	80.4248	7.46272
682	malv	INIAPM 286	0.830836	0.0340274	0.107755	0.689619	1.80258	81.9016	2.10448	1.29524	0.034613	0.113775	0.992956	1.80258	81.9016	7.20285
683	malv	INIAPM 304	0.830839	0.0778464	0.148485	1.29793	1.80258	81.7857	3.50184	1.29524	0.0809566	0.160075	2.66171	1.80258	81.7857	32.1766
684	malv	INIAPM 312	0.830837	0.0353374	0.109894	0.443031	1.80258	81.5657	1.46121	1.29524	0.0359692	0.11616	0.557421	1.80258	81.5657	3.31119
685	malv	INIAPM 322	0.830839	0.039875	0.130027	0.614162	1.80259	81.6846	2.04771	1.29524	0.0406807	0.138859	0.848107	1.80259	81.6846	6.7501
686	malv	INIAPM 330	0.830835	0.0334632	0.108475	0.368813	1.80258	81.494	1.1937	1.29524	0.0340294	0.114577	0.446018	1.80258	81.494	2.29926
687	malv	INIAPM 338	0.830836	0.0350425	0.105634	0.292127	1.80258	81.4916	0.918389	1.29524	0.0356637	0.111414	0.339273	1.80258	81.4916	1.50525
688	malv	INIAPM 346	0.830836	0.0351561	0.106288	0.414907	1.80259	80.9909	1.25283	1.29524	0.0357814	0.112142	0.51423	1.80259	80.9909	2.50022
689	malv	INIAPM 355	0.830837	0.0340274	0.119123	0.54495	1.80258	81.251	1.6682	1.29524	0.034613	0.126508	0.724523	1.80258	81.251	4.30261
690	malv	INIAPM 363	0.830837	0.0382895	0.113882	0.729223	1.80258	82.0092	1.97074	1.29524	0.039032	0.12062	1.07347	1.80258	82.0092	6.17601
691	malv	INIAPM 371	0.830836	0.0361621	0.123007	0.573401	1.80258	80.4675	1.7028	1.29524	0.0368239	0.130892	0.774291	1.80258	80.4675	4.48929
692	malv	INIAPM 380	0.830837	0.0421079	0.121485	0.744455	1.80258	81.751	2.25354	1.29524	0.043007	0.129172	1.10529	1.80258	81.751	8.52138
693	malv	INIAPM 387	0.830837	0.0334485	0.108821	0.669054	1.80258	81.8388	2.23831	1.29524	0.0340142	0.114963	0.95239	1.80258	81.8388	8.37745
694	malv	INIAPM 395	0.830836	0.0503988	0.120087	0.91119	1.80258	81.4943	2.75022	1.29524	0.0516904	0.127595	1.48728	1.80258	81.4943	14.646
695	malv	INIAPM 406	0.830836	0.0330744	0.107492	0.616692	1.80258	81.5542	1.80811	1.29524	0.0336274	0.113482	0.85279	1.80258	81.5542	5.09889
696	malv	INIAPM 323	0.830837	0.0330744	0.116735	0.369115	1.80258	82.0904	1.23083	1.29524	0.0336274	0.123821	0.446454	1.80258	82.0904	2.42406
697	malv	INIAPM 331	0.830837	0.0328245	0.121221	0.479362	1.80259	81.294	1.73021	1.29524	0.0333692	0.128874	0.615044	1.80259	81.294	4.64184
698	malv	INIAPM 347	0.830836	0.0350425	0.121668	0.859722	1.80258	81.1017	2.29767	1.29524	0.0356637	0.129379	1.3625	1.80258	81.1017	8.95099
699	malv	INIAPM 356	0.830837	0.0480847	0.128386	1.08657	1.80258	82.1344	2.80274	1.29524	0.0492596	0.136992	1.9641	1.80258	82.1344	15.4898
700	malv	INIAPM 364	0.830837	0.0340274	0.132003	0.652902	1.80258	80.5958	2.08804	1.29524	0.034613	0.141112	0.921108	1.80258	80.5958	7.06906
701	malv	INIAPM 372	0.830836	0.0346844	0.105392	0.684511	1.80258	81.652	2.01989	1.29524	0.0352929	0.111146	0.982803	1.80258	81.652	6.53746
702	malv	INIAPM 381	0.830837	0.0330744	0.115898	0.748059	1.80258	80.5665	2.07471	1.29524	0.0336274	0.122882	1.1129	1.80258	80.5665	6.96222
703	malv	INIAPM 388	0.830837	0.0330744	0.120378	0.519773	1.80258	81.8292	1.67167	1.29524	0.0336274	0.127924	0.681646	1.80258	81.8292	4.32103
704	malv	INIAPM 396	0.830836	0.0334583	0.117012	0.468286	1.80259	81.0002	1.49765	1.29524	0.0340244	0.124133	0.597254	1.80259	81.0002	3.47119
705	malv	INIAPM 407	0.830837	0.0330744	0.114719	0.393059	1.80259	80.5783	1.25687	1.29524	0.0336274	0.121558	0.481505	1.80259	80.5783	2.51439
706	malv	INIAPM 416	0.830838	0.0402003	0.110639	0.5069	1.80258	82.0768	1.75926	1.29524	0.0410192	0.116992	0.660136	1.80258	82.0768	4.80813
707	malv	INIAPM 324	0.830838	0.0330744	0.118751	0.602672	1.80258	82.5286	1.95936	1.29524	0.0336274	0.126089	0.826994	1.80258	82.5286	6.09478
708	malv	INIAPM 332	0.830837	0.0330744	0.111524	0.756256	1.80258	81.3223	2.31574	1.29524	0.0336274	0.11798	1.13029	1.80258	81.3223	9.13241
709	malv	INIAPM 340	0.830837	0.0382895	0.111135	0.333482	1.80258	81.2879	1.10937	1.29524	0.039032	0.117546	0.39582	1.80258	81.2879	2.03244
710	malv	INIAPM 349	0.830837	0.114165	0.14254	0.476425	1.80258	80.7366	1.44207	1.29524	0.120937	0.153199	0.610307	1.80258	80.7366	3.22945
711	malv	INIAPM 357	0.830837	0.0356726	0.108873	0.665927	1.80258	81.3718	1.85	1.29524	0.0363165	0.115021	0.946294	1.80258	81.3718	5.3598
712	malv	INIAPM 365	0.830837	0.0350425	0.105634	0.391775	1.80258	81.7731	1.38227	1.29524	0.0356637	0.111414	0.479605	1.80258	81.7731	2.98393
713	malv	INIAPM 373	0.830837	0.0357311	0.117442	0.521245	1.80258	81.0408	1.5541	1.29524	0.0363772	0.124616	0.684122	1.80258	81.0408	3.73083
714	malv	INIAPM 382	0.830837	0.0330744	0.107492	0.422971	1.80258	80.954	1.26339	1.29524	0.0336274	0.113482	0.52649	1.80258	80.954	2.53738
715	malv	INIAPM 389	0.830836	0.0330744	0.110687	0.589667	1.80258	80.8855	1.90919	1.29524	0.0336274	0.117045	0.803388	1.80258	80.8855	5.74764
716	malv	INIAPM 397	0.830838	0.0338757	0.119058	0.600763	1.80259	79.5208	1.75164	1.29524	0.034456	0.126435	0.823509	1.80259	79.5208	4.76406
717	malv	INIAPM 408	0.830837	0.0350425	0.119655	0.543907	1.80258	81.8692	1.61097	1.29524	0.0356637	0.127108	0.722724	1.80258	81.8692	4.00768
718	malv	INIAPM 417	0.830836	0.0415636	0.128068	0.557232	1.80258	80.9861	1.69915	1.29524	0.0424395	0.136631	0.745833	1.80258	80.9861	4.46928
719	malv	INIAPM 325	0.830837	0.0330744	0.110687	0.487144	1.80258	82.7729	1.75819	1.29524	0.0336274	0.117045	0.627661	1.80258	82.7729	4.80192
720	malv	INIAPM 333	0.830838	0.0413402	0.113882	0.852803	1.80258	82.0949	2.56127	1.29524	0.0422066	0.12062	1.34621	1.80258	82.0949	11.9522
721	malv	INIAPM 341	0.830837	0.0382895	0.118033	0.582976	1.80258	80.3547	1.89848	1.29524	0.039032	0.125281	0.791361	1.80258	80.3547	5.67571
722	malv	INIAPM 350	0.830837	0.0543478	0.114512	0.389233	1.80258	81.6377	1.14898	1.29524	0.0558518	0.121326	0.475848	1.80258	81.6377	2.15496
723	malv	INIAPM 358	0.830835	0.0382895	0.105476	1.04872	1.80258	82.302	2.98856	1.29523	0.039032	0.111239	1.854	1.80258	82.302	18.8571
724	malv	INIAPM 366	0.830836	0.0350425	0.126943	0.53612	1.80258	80.676	1.63775	1.29524	0.0356637	0.135353	0.709361	1.80258	80.676	4.14357
725	malv	INIAPM 374	0.830836	0.0390937	0.112827	1.35659	1.80258	81.6404	3.58113	1.29524	0.039868	0.119438	2.88293	1.80258	81.6404	34.914
726	malv	INIAPM 383	0.830838	0.0330744	0.109508	0.931603	1.80258	80.4704	2.37479	1.29524	0.0336274	0.115729	1.53857	1.80258	80.4704	9.74877
727	malv	INIAPM 390	0.830836	0.0330744	0.12388	0.984922	1.80258	81.9204	2.65841	1.29524	0.0336274	0.13188	1.6776	1.80258	81.9204	13.2736
728	malv	INIAPM 398	0.830839	0.0330744	0.124611	0.46167	1.80258	81.6914	1.48172	1.29524	0.0336274	0.132708	0.586721	1.80258	81.6914	3.40051
729	malv	INIAPM 409	0.830839	0.0330744	0.116205	0.429304	1.80258	81.3427	1.29337	1.29524	0.0336274	0.123226	0.536188	1.80258	81.3427	2.64505
730	malv	INIAPM 419	0.830836	0.0636854	0.113845	0.587445	1.80258	81.5093	1.6154	1.29524	0.0657571	0.120579	0.799386	1.80258	81.5093	4.02992
731	malv	INIAPM 326	0.830837	0.0335249	0.10623	0.458157	1.80258	80.0769	1.48424	1.29524	0.0340932	0.112077	0.581157	1.80258	80.0769	3.4116
732	malv	INIAPM 334	0.830837	0.0453782	0.119655	0.418533	1.80258	79.9465	1.34654	1.29524	0.0464236	0.127108	0.519731	1.80258	79.9465	2.8441
733	malv	INIAPM 342	0.830836	0.0330744	0.120237	0.550712	1.80258	80.5851	1.80241	1.29524	0.0336274	0.127764	0.734487	1.80258	80.5851	5.06422
734	malv	INIAPM 351	0.830836	0.0434811	0.107724	0.659882	1.80258	82.0667	1.86028	1.29524	0.0444403	0.113741	0.934564	1.80258	82.0667	5.42553
735	malv	INIAPM 359	0.830837	0.0330744	0.105476	0.668494	1.80258	81.4588	2.21069	1.29524	0.0336274	0.111239	0.951296	1.80258	81.4588	8.122
736	malv	INIAPM 367	0.830836	0.0330744	0.119199	0.603024	1.80258	81.7997	1.98893	1.29524	0.0336274	0.126594	0.827638	1.80258	81.7997	6.30772
737	malv	INIAPM 375	0.830836	0.0340274	0.117258	0.731232	1.80258	82.3462	2.42798	1.29524	0.034613	0.12441	1.07764	1.80258	82.3462	10.336
738	malv	INIAPM 384	0.830837	0.0413402	0.107492	0.723665	1.80258	80.7699	2.18195	1.29524	0.0422066	0.113482	1.06198	1.80258	80.7699	7.86355
739	malv	INIAPM 400	0.830837	0.0334631	0.106077	0.399839	1.80258	81.762	1.28285	1.29524	0.0340293	0.111907	0.491584	1.80258	81.762	2.6069
740	malv	INIAPM 410	0.830838	0.0503988	0.109508	1.01389	1.80258	82.0519	2.73934	1.29524	0.0516904	0.115729	1.75629	1.80258	82.0519	14.4768
741	malv	INIAPM 420	0.830837	0.038912	0.125029	0.79255	1.80258	80.576	2.23785	1.29524	0.0396789	0.133182	1.20902	1.80258	80.576	8.37314
742	malv	INIAPM 327	0.830837	0.0338757	0.109299	0.612834	1.80258	82.1746	1.91826	1.29524	0.034456	0.115496	0.845655	1.80258	82.1746	5.80909
743	malv	INIAPM 335	0.830837	0.0334485	0.107599	0.748556	1.80258	81.5885	2.18578	1.29524	0.0340142	0.113601	1.11395	1.80258	81.5885	7.89759
744	malv	INIAPM 343	0.830836	0.0330744	0.112703	0.596549	1.80258	80.8368	1.80715	1.29524	0.0336274	0.119299	0.815842	1.80258	80.8368	5.09308
745	malv	INIAPM 352	0.830838	0.0340274	0.105556	0.549428	1.80258	81.1632	1.59962	1.29524	0.034613	0.111329	0.732263	1.80258	81.1632	3.95117
746	malv	INIAPM 360	0.830837	0.047578	0.123779	0.372181	1.80259	80.1604	1.19926	1.29524	0.048728	0.131765	0.450895	1.80259	80.1604	2.31766
747	malv	INIAPM 368	0.830836	0.0330744	0.105476	0.903273	1.80258	81.357	2.57869	1.29524	0.0336274	0.111239	1.46767	1.80258	81.357	12.1799
748	malv	INIAPM 376	0.830836	0.0330705	0.106022	0.823528	1.80258	81.8569	2.44935	1.29524	0.0336234	0.111846	1.27852	1.80258	81.8569	10.5808
749	malv	INIAPM 385	0.830836	0.0338757	0.109341	0.594379	1.80258	81.8424	1.77133	1.29524	0.034456	0.115543	0.811905	1.80258	81.8424	4.87865
750	malv	INIAPM 392	0.830838	0.0382895	0.117384	0.993674	1.80258	81.2152	2.77344	1.29524	0.039032	0.124551	1.70114	1.80258	81.2152	15.0137
751	malv	INIAPM 401	0.830836	0.0334485	0.107599	0.379521	1.80258	79.917	1.19234	1.29524	0.0340142	0.113601	0.461584	1.80258	79.917	2.29477
752	malv	INIAPM 411	0.830838	0.0330744	0.113352	0.861959	1.80258	80.7854	2.66763	1.29524	0.0336274	0.120026	1.36779	1.80258	80.7854	13.4057
753	malv	INIAPM 328	0.830837	0.0732722	0.143301	0.550648	1.80258	82.0679	1.79856	1.29524	0.0760234	0.154077	0.734376	1.80258	82.0679	5.04092
754	malv	INIAPM 336	0.830838	0.0330744	0.114189	0.509614	1.80259	80.7988	1.6714	1.29524	0.0336274	0.120964	0.664649	1.80259	80.7988	4.31961
755	malv	INIAPM 344	0.830836	0.0353374	0.116366	0.390963	1.80258	81.4185	1.37513	1.29524	0.0359692	0.123407	0.478404	1.80258	81.4185	2.95559
756	malv	INIAPM 353	0.830837	0.0350425	0.11177	0.842506	1.80258	81.9185	2.51532	1.29524	0.0356637	0.118255	1.32218	1.80258	81.9185	11.3706
757	malv	INIAPM 361	0.830837	0.0330744	0.114189	0.678408	1.80258	81.3398	2.15471	1.29524	0.0336274	0.120964	0.970737	1.80258	81.3398	7.6254
758	malv	INIAPM 369	0.830837	0.0330744	0.121109	0.533558	1.80258	81.6078	1.84611	1.29524	0.0336274	0.128748	0.704987	1.80258	81.6078	5.33516
759	malv	INIAPM 378	0.830836	0.0330744	0.105476	0.385965	1.80259	81.1819	1.33164	1.29524	0.0336274	0.111239	0.471034	1.80259	81.1819	2.78725
760	malv	INIAPM 393	0.830837	0.0330744	0.115368	1.22589	1.80258	82.1807	3.4264	1.29524	0.0336274	0.122286	2.4072	1.80258	82.1807	29.7656
761	malv	INIAPM 412	0.830835	0.0330744	0.105476	0.775608	1.80259	80.7673	2.40643	1.29523	0.0336274	0.111239	1.17191	1.80259	80.7673	10.0943
762	malv	INIAPG 405	0.830837	0.0382895	0.117077	1.10748	1.80258	81.5354	3.5698	1.29524	0.039032	0.124207	2.02674	1.80258	81.5354	34.5096
763	malv	INIAPM 329	0.830837	0.0330744	0.108671	0.365489	1.80258	81.8755	1.15944	1.29524	0.0336274	0.114796	0.441219	1.80258	81.8755	2.18814
764	malv	INIAPM 337	0.830836	0.0330744	0.105476	0.415878	1.80258	80.8023	1.22178	1.29524	0.0336274	0.111239	0.5157	1.80258	80.8023	2.39324
765	malv	INIAPM 345	0.830836	0.0578123	0.12811	0.718524	1.80258	81.76	2.1398	1.29524	0.0595161	0.136678	1.0514	1.80258	81.76	7.49777
766	malv	INIAPM 354	0.830838	0.0350425	0.119822	0.718635	1.80259	81.2507	2.187	1.29524	0.0356637	0.127296	1.05163	1.80259	81.2507	7.90841
767	malv	INIAPM 362	0.830836	0.0382895	0.111524	0.626506	1.80258	81.5483	1.9542	1.29524	0.039032	0.11798	0.871062	1.80258	81.5483	6.05825
768	malv	INIAPM 370	0.830836	0.0361621	0.108345	0.47638	1.80258	81.6171	1.45715	1.29524	0.0368239	0.114432	0.610234	1.80258	81.6171	3.29372
769	malv	INIAPM 379	0.830837	0.0330744	0.115167	0.611618	1.80258	82.3276	2.20994	1.29524	0.0336274	0.122061	0.843411	1.80258	82.3276	8.11519
770	malv	INIAPM 386	0.830838	0.0465554	0.114719	0.56654	1.80258	80.4124	1.75005	1.29524	0.0476561	0.121558	0.76216	1.80258	80.4124	4.75489
771	malv	INIAPM 394	0.830838	0.0330744	0.114466	0.65051	1.8026	80.0602	1.77424	1.29524	0.0336274	0.121274	0.916518	1.8026	80.0602	4.89582
772	malv	INIAPM 405	0.830836	0.0340274	0.105556	0.305912	1.80258	80.4618	0.825192	1.29524	0.034613	0.111329	0.357863	1.80258	80.4618	1.28232
773	malv	INIAPM 415	0.830835	0.039875	0.120035	0.615332	1.80258	80.9489	2.10854	1.29524	0.0406807	0.127537	0.850271	1.80258	80.9489	7.23621
774	malv	INIAPM 429	0.830836	0.0330744	0.115167	0.698755	1.80258	80.5795	1.99546	1.29524	0.0336274	0.122061	1.01125	1.80258	80.5795	6.3556
775	malv	INIAPM 430	0.830839	0.0435047	0.13646	1.19774	1.80258	81.1965	3.30984	1.29524	0.0444649	0.146209	2.31261	1.80258	81.1965	26.3808
776	malv	INIAPM 431	0.830836	0.0330744	0.107492	0.585123	1.80258	81.857	2.00852	1.29524	0.0336274	0.113482	0.795212	1.80258	81.857	6.45228
777	malv	INIAPG 416	0.830838	0.0334485	0.123452	0.765318	1.80258	81.544	2.21681	1.29524	0.0340142	0.131395	1.14968	1.80258	81.544	8.17798
778	tecas	INIAPG 405	0.912348	0.194545	0.580317	1.2371	7.42966	65.2714	3.109	1.49016	0.214758	0.786605	2.4456	7.42966	65.2714	21.3985
779	tecas	INIAPM 429	0.810051	0.125881	0.226144	0.504336	6.37467	75.7408	1.47569	1.24802	0.134148	0.253757	0.655886	6.37467	75.7408	3.37403
780	tecas	INIAPT 006	0.623124	0.0812445	0.224502	1.5883	5.71255	74.5221	4.65252	0.864745	0.084636	0.251699	3.8954	5.71255	74.5221	103.849
781	tecas	INIAPT 014	0.727436	0.142149	0.182112	1.21313	6.86149	68.5806	3.48961	1.06977	0.152748	0.199749	2.364	6.86149	68.5806	31.7731
782	tecas	INIAPT 023	0.49372	0.0754659	0.143594	0.767378	4.40686	75.0615	2.43996	0.638399	0.0783865	0.154415	1.15411	4.40686	75.0615	10.4725
783	tecas	INIAPT 031	0.76983	0.0683735	0.154146	1.80297	5.50006	75.2633	4.76373	1.1594	0.0707652	0.166661	5.06766	5.50006	75.2633	116.183
784	tecas	INIAPT 039	1.16841	0.156087	0.445147	0.708374	9.84886	64.3123	2.06312	2.21687	0.168928	0.56072	1.03069	9.84886	64.3123	6.87048
785	tecas	INIAPT 047	0.760164	0.0673218	0.14496	0.514588	4.968	68.5927	1.55971	1.13863	0.0696397	0.155994	0.67295	4.968	68.5927	3.75745
786	tecas	INIAPT 055	1.56062	0.0684251	0.271839	0.696917	5.02819	72.1817	2.24697	3.76179	0.0708204	0.312375	1.00755	5.02819	72.1817	8.45902
787	tecas	INIAPT 007	0.738614	0.210539	0.462009	1.17535	5.32311	77.3002	3.62641	1.09303	0.234343	0.587259	2.23929	5.32311	77.3002	36.5775
788	tecas	INIAPT 015	0.830458	0.126812	0.387901	1.39161	6.79413	69.7451	3.90961	1.29437	0.135204	0.473884	3.02133	6.79413	69.7451	48.8793
789	tecas	INIAPT 024	1.04972	0.277791	0.392956	1.28234	5.5142	73.0102	3.55126	1.85685	0.320211	0.481353	2.60507	5.5142	73.0102	33.8574
790	tecas	INIAPT 032	0.782493	0.178203	0.307534	1.7427	6.52647	67.1649	4.53942	1.18692	0.195068	0.360067	4.71277	6.52647	67.1649	92.6367
791	tecas	INIAPT 040	0.707138	0.0590517	0.108895	0.914229	5.00451	66.046	2.57692	1.02818	0.0608301	0.115045	1.49485	5.00451	66.046	12.1566
792	tecas	INIAPT 048	0.863522	0.118243	0.252368	1.08199	7.07279	68.3325	2.79953	1.3715	0.125518	0.28707	1.95055	7.07279	68.3325	15.4369
793	tecas	INIAPT 056	0.766472	0.135769	0.209252	1.96474	10.6761	57.4936	4.5491	1.15216	0.145418	0.232756	6.13305	10.6761	57.4936	93.5473
794	tecas	INIAPT 062	0.859699	0.378831	0.318257	1.80331	9.06645	64.3138	4.5263	1.36245	0.460576	0.374729	5.06968	9.06645	64.3138	91.4158
795	tecas	INIAPT 008	1.13067	0.239751	0.61872	1.88875	8.00597	65.3491	4.7628	2.09774	0.270933	0.85655	5.61113	8.00597	65.3491	116.074
796	tecas	INIAPT 025	1.23167	0.560476	0.988621	1.73854	5.99466	61.2707	4.40221	2.42694	0.751506	1.68753	4.68905	5.99466	61.2707	80.631
797	tecas	INIAPT 033	0.699907	0.22964	0.561428	1.57062	8.40145	70.0211	4.53814	1.01356	0.258148	0.753174	3.80963	8.40145	70.0211	92.5165
798	tecas	INIAPT 057	0.577435	0.0548365	0.108743	0.482086	5.95423	76.5444	1.67502	0.781463	0.0563679	0.114876	0.619449	5.95423	76.5444	4.3389
799	tecas	INIAPT 064	0.626841	0.0874809	0.236667	1.84281	6.35668	71.5032	5.04016	0.871688	0.0914214	0.267019	5.31429	6.35668	71.5032	153.495
800	tecas	INIAPT 001	0.876626	0.135704	0.166799	1.69604	5.34737	77.0201	4.87666	1.40278	0.145342	0.181517	4.45229	5.34737	77.0201	130.192
801	tecas	INIAPT 017	0.842333	0.0811381	0.203488	0.967327	9.66865	69.4788	2.71949	1.32178	0.0845207	0.225671	1.6309	9.66865	69.4788	14.1726
802	tecas	INIAPT 026	0.835987	0.104491	0.13878	1.86449	10.2402	65.0374	4.36025	1.30709	0.110146	0.148871	5.45264	10.2402	65.0374	77.2769
803	tecas	INIAPT 034	0.818844	0.117023	0.186587	1.61196	8.79332	66.3266	4.4529	1.26788	0.124145	0.20513	4.0126	8.79332	66.3266	84.8757
804	tecas	INIAPT 058	0.882725	0.107085	0.198862	0.930326	9.60203	64.0177	2.64468	1.41748	0.113029	0.220013	1.53534	9.60203	64.0177	13.0789
805	tecas	INIAPT 066	0.579372	0.171025	0.244145	1.94076	6.3032	76.8846	5.07345	0.784917	0.186521	0.276529	5.96403	6.3032	76.8846	158.725
806	tecas	INIAPT 002	1.04673	0.118269	0.192694	1.72302	11.9981	62.8086	4.02494	1.84833	0.125547	0.212512	4.60143	11.9981	62.8086	54.9767
807	tecas	INIAPT 010	0.824012	0.0631135	0.155473	2.11891	6.8287	71.3123	5.2055	1.27963	0.0651477	0.168211	7.32208	6.8287	71.3123	181.273
808	tecas	INIAPT 027	1.14072	0.159639	0.28784	1.12969	6.84761	69.0353	3.35189	2.12903	0.173087	0.333544	2.09471	6.84761	69.0353	27.5565
809	tecas	INIAPT 035	0.594921	0.129933	0.192055	1.96992	12.4128	60.2252	4.71722	0.812888	0.138752	0.211738	6.17014	12.4128	60.2252	110.857
810	tecas	INIAPT 043	0.655447	0.0614562	0.124159	1.18788	8.10765	66.6718	3.51563	0.926004	0.063384	0.132196	2.28011	8.10765	66.6718	32.637
811	tecas	INIAPT 051	1.09146	0.160646	0.251839	1.72835	8.08542	63.5632	4.5395	1.97861	0.174269	0.286389	4.63134	8.08542	63.5632	92.6441
812	tecas	INIAPT 059	1.1734	0.368029	0.503134	1.6807	10.4159	64.654	4.37195	2.23298	0.444883	0.653897	4.36932	10.4159	64.654	78.1977
813	tecas	INIAPT 068	0.870561	0.0756821	0.222618	1.65361	8.73084	71.0864	4.95515	1.38825	0.0786196	0.249343	4.2258	8.73084	71.0864	140.903
814	tecas	INIAPT 003	0.603466	0.0645586	0.17768	0.84063	6.43207	66.4105	2.33503	0.828446	0.0666881	0.194443	1.31783	6.43207	66.4105	9.32979
815	tecas	INIAPT 011	0.501151	0.0849368	0.11828	1.88333	8.24731	62.5706	4.99139	0.650621	0.0886483	0.12556	5.57539	8.24731	62.5706	146.14
816	tecas	INIAPT 019	0.900478	0.0570173	0.12494	1.56321	4.57695	79.0832	4.15225	1.46078	0.0586741	0.133081	3.7741	4.57695	79.0832	62.5771
817	tecas	INIAPT 036	0.712182	0.0820825	0.184344	1.70065	8.21693	69.726	4.7191	1.03843	0.0855454	0.202429	4.47749	8.21693	69.726	111.068
818	tecas	INIAPT 060	1.09418	0.145791	0.28501	2.13975	12.7294	58.6007	4.81425	1.98675	0.156954	0.329775	7.49735	12.7294	58.6007	122.254
819	tecas	INIAPT 069	0.682614	0.100128	0.20466	1.25506	6.52504	70.5588	3.6713	0.979044	0.105313	0.227108	2.50806	6.52504	70.5588	38.3031
820	tecas	INIAPT 004	0.705506	0.22686	0.183109	1.57911	5.35264	70.135	4.25061	1.02487	0.254655	0.200945	3.85065	5.35264	70.135	69.1482
821	tecas	INIAPT 012	0.884329	0.375107	0.820403	1.12692	8.52951	58.2172	3.24966	1.42136	0.455148	1.27142	2.08615	8.52951	58.2172	24.7815
822	tecas	INIAPT 020	1.04314	0.0804503	0.23331	1.14193	6.30369	72.7778	3.30397	1.83811	0.0837749	0.262773	2.13282	6.30369	72.7778	26.2206
823	tecas	INIAPT 029	0.795954	0.126801	0.282314	1.14068	5.70318	73.5331	3.52868	1.21655	0.135192	0.326195	2.12889	5.70318	73.5331	33.0789
824	tecas	INIAPT 037	0.824839	0.233647	0.312312	1.02841	5.26494	69.3085	3.17467	1.28151	0.263198	0.36658	1.79661	5.26494	69.3085	22.9189
825	tecas	INIAPT 045	0.615889	0.0660914	0.118507	1.6417	8.91325	60.5973	3.98992	0.851302	0.0683243	0.125815	4.16395	8.91325	60.5973	53.0505
826	tecas	INIAPT 053	0.967568	0.203555	0.239122	1.56535	13.2658	62.7588	3.73113	1.63154	0.225752	0.270133	3.78434	13.2658	62.7588	40.7261
827	tecas	INIAPT 005	1.05581	0.121065	0.291696	1.73704	8.56852	65.5418	4.24784	1.8743	0.128698	0.338697	4.68051	8.56852	65.5418	68.9539
828	tecas	INIAPT 013	0.69614	0.070989	0.138891	0.848612	4.49569	73.3672	2.51048	1.00599	0.0735694	0.148998	1.3364	4.49569	73.3672	11.3108
829	tecas	INIAPT 022	0.655083	0.180752	0.187495	1.20938	4.40734	70.8098	3.71521	0.925303	0.198118	0.206224	2.35141	4.40734	70.8098	40.0671
830	tecas	INIAPT 030	0.565303	0.0692885	0.152916	1.66708	6.61281	67.7342	4.34021	0.759981	0.0717453	0.165227	4.29668	6.61281	67.7342	75.7238
831	tecas	INIAPT 038	0.898044	0.260901	0.343278	1.9299	6.54989	73.894	4.78339	1.4548	0.298099	0.409561	5.88881	6.54989	73.894	118.509
832	tecas	INIAPT 046	0.909604	0.0854446	0.272069	1.59851	5.32667	75.4753	4.55467	1.48334	0.0892012	0.312678	3.94564	5.32667	75.4753	94.0753
833	tecas	INIAPT 054	0.629892	0.0580572	0.105702	0.872684	8.12582	67.1895	2.5317	0.877408	0.0597756	0.11149	1.39333	8.12582	67.1895	11.5749
834	tecas	INIAPT 061	0.852657	0.0642684	0.125302	0.418727	8.29896	59.8944	1.14159	1.34587	0.0663786	0.13349	0.520025	8.29896	59.8944	2.13173
835	tecas	INIAPT 071	0.803905	0.0650216	0.208617	1.2554	7.34062	70.6366	3.65885	1.23425	0.0671821	0.231973	2.50926	7.34062	70.6366	37.8168
836	tecas	INIAPT 079	0.645633	0.156037	0.216921	1.72219	11.1635	67.2744	4.47791	0.907195	0.168869	0.242246	4.59675	11.1635	67.2744	87.0502
837	tecas	INIAPT 087	0.744271	0.321992	0.314593	1.55975	6.85658	66.3791	4.10289	1.10491	0.379873	0.369702	3.75763	6.85658	66.3791	59.5146
838	tecas	INIAPT 104	1.04751	0.0835861	0.160743	1.13834	7.94384	74.8624	3.39186	1.85054	0.0871788	0.174383	2.12159	7.94384	74.8624	28.7213
839	tecas	INIAPT 113	0.793103	0.0928783	0.263393	1.37943	10.4049	60.0216	3.66865	1.21024	0.0973281	0.301338	2.97262	10.4049	60.0216	38.1991
840	tecas	INIAPT 121	1.24975	0.0771146	0.123394	0.502491	6.69906	72.7165	1.61359	2.48948	0.0801659	0.13133	0.652834	6.69906	72.7165	4.0208
841	tecas	INIAPT 130	0.691259	0.0815187	0.124615	1.26318	8.10942	67.4364	3.53721	0.996227	0.0849335	0.132712	2.53664	8.10942	67.4364	33.3708
842	tecas	INIAPT 146	0.826007	0.0771528	0.120147	1.51334	6.88697	75.4309	4.50825	1.28418	0.0802071	0.127663	3.54189	6.88697	75.4309	89.7631
843	tecas	INIAPT 072	0.772764	0.169913	0.309628	2.1934	5.14848	77.4014	5.37049	1.16574	0.185202	0.362918	7.96564	5.14848	77.4014	213.969
844	tecas	INIAPT 080	0.920411	0.139358	0.222831	1.91577	4.01165	78.9779	5.06203	1.51032	0.149535	0.249609	5.79219	4.01165	78.9779	156.91
845	tecas	INIAPT 088	0.923731	0.221198	0.26658	1.20665	11.9904	62.3845	3.16318	1.51867	0.247571	0.305492	2.34226	11.9904	62.3845	22.6456
846	tecas	INIAPT 096	0.888358	0.0920259	0.223323	0.774059	5.02928	75.2511	2.31796	1.43113	0.0963932	0.250225	1.16855	5.02928	75.2511	9.15493
847	tecas	INIAPT 105	0.866206	0.0802363	0.193155	1.33229	5.16847	75.3004	3.92259	1.37787	0.0835431	0.213071	2.7897	5.16847	75.3004	49.5311
848	tecas	INIAPT 114	0.80829	0.180869	0.224445	0.963235	8.5209	69.7418	2.4484	1.24407	0.198258	0.251628	1.62016	8.5209	69.7418	10.5698
849	tecas	INIAPT 122	0.777842	0.198518	0.316996	1.89599	7.30077	70.247	4.73037	1.17677	0.219594	0.372997	5.65915	7.30077	70.247	112.337
850	tecas	INIAPT 139	0.592551	0.0609429	0.122545	1.11313	8.14176	70.0745	3.17707	0.808597	0.0628383	0.13037	2.04386	8.14176	70.0745	22.9765
851	tecas	INIAPT 147	0.951265	0.103929	0.260429	1.38897	5.81412	74.7375	4.49577	1.58898	0.109522	0.297486	3.01071	5.81412	74.7375	88.6376
852	tecas	INIAPT 154	0.692342	0.238205	0.239202	1.3515	6.39558	66.0861	3.56599	0.998391	0.26897	0.270235	2.86323	6.39558	66.0861	34.3745
853	tecas	INIAPT 161	0.743506	0.122322	0.191939	0.776622	9.26928	70.0878	2.37803	1.1033	0.130117	0.211597	1.17411	9.26928	70.0878	9.78362
854	tecas	INIAPT 073	0.636563	0.0766426	0.165589	1.85141	8.9958	68.5758	4.56049	0.889974	0.0796562	0.180088	5.36882	8.9958	68.5758	94.6306
855	tecas	INIAPT 081	1.10919	0.295917	0.363335	1.55918	6.29284	70.859	4.10649	2.03191	0.344359	0.438117	3.7549	6.29284	70.859	59.7331
856	tecas	INIAPT 089	0.713441	0.0689255	0.147885	0.557136	5.87141	76.1908	1.85379	1.041	0.0713564	0.15938	0.745666	5.87141	76.1908	5.38397
857	tecas	INIAPT 097	0.914518	0.15601	0.398236	0.987242	3.56093	82.8429	3.11744	1.49557	0.168838	0.489196	1.68382	3.56093	82.8429	21.5884
858	tecas	INIAPT 106	0.829725	0.106813	0.314485	0.590397	7.61492	67.1466	1.66421	1.29269	0.112726	0.369554	0.804705	7.61492	67.1466	4.28149
859	tecas	INIAPT 115	0.889569	0.127559	0.279101	1.17088	10.3253	68.424	3.16207	1.43408	0.136052	0.321941	2.22484	10.3253	68.424	22.6194
860	tecas	INIAPT 124	0.836726	0.119008	0.213359	1.62257	4.97394	69.7069	4.24374	1.3088	0.126379	0.237828	4.06608	4.97394	69.7069	68.6677
861	tecas	INIAPT 132	0.615294	0.0702256	0.13234	1.52684	7.49047	73.0187	4.43136	0.850201	0.0727502	0.141497	3.60358	7.49047	73.0187	83.0456
862	tecas	INIAPT 140	0.764583	0.101288	0.210885	2.17438	9.77159	60.6955	5.05677	1.1481	0.106596	0.23477	7.79671	9.77159	60.6955	156.082
863	tecas	INIAPT 148	0.614248	0.115408	0.134419	1.24998	4.52531	70.4843	3.47765	0.848266	0.122331	0.143872	2.49028	4.52531	70.4843	31.3837
864	tecas	INIAPT 155	0.621353	0.250546	0.410351	1.51332	8.7687	67.1033	4.06734	0.861446	0.284726	0.507347	3.54179	8.7687	67.1033	57.4014
865	tecas	INIAPT 163	0.810778	0.179818	0.175953	1.65948	10.9419	65.2767	4.15492	1.24966	0.196999	0.192382	4.25659	10.9419	65.2767	62.7471
866	tecas	INIAPT 074	0.625834	0.075112	0.160334	0.410106	6.18812	71.862	1.21194	0.869806	0.0780049	0.173903	0.506977	6.18812	71.862	2.36
867	tecas	INIAPT 082	0.800542	0.0808113	0.189371	1.24553	6.62984	74.3008	3.53458	1.22675	0.0841663	0.20849	2.47479	6.62984	74.3008	33.2807
868	tecas	INIAPT 090	0.857669	0.101603	0.229218	0.895075	8.68421	70.8957	2.58845	1.35766	0.106944	0.257616	1.44752	8.68421	70.8957	12.3091
869	tecas	INIAPT 107	0.630892	0.0779001	0.116071	0.98168	5.19368	67.6289	2.86487	0.879287	0.0810147	0.123075	1.66894	5.19368	67.6289	16.5467
870	tecas	INIAPT 116	0.920745	0.500308	0.552267	1.15268	10.8703	65.7494	2.90054	1.51116	0.649229	0.737186	2.16667	10.8703	65.7494	17.184
871	tecas	INIAPT 125	0.796455	0.221824	0.237448	1.77187	4.4095	76.5519	5.03634	1.21766	0.248351	0.268009	4.88182	4.4095	76.5519	152.906
872	tecas	INIAPT 149	0.665842	0.208213	0.521112	1.13497	6.70669	68.2227	3.06392	0.946128	0.231475	0.683899	2.11108	6.70669	68.2227	20.4113
873	tecas	INIAPT 166	0.637591	0.0793626	0.136276	1.61011	7.70292	72.9325	4.58524	0.891919	0.0825968	0.145998	4.00334	7.70292	72.9325	97.0268
874	tecas	INIAPT 075	0.6722	0.162918	0.223472	1.33148	7.10531	66.5328	3.63693	0.958542	0.17694	0.250411	2.78664	7.10531	66.5328	36.9751
875	tecas	INIAPT 083	0.624174	0.208561	0.311024	1.16282	9.46165	66.3644	3.51215	0.866704	0.231904	0.364822	2.19896	9.46165	66.3644	32.5202
876	tecas	INIAPT 091	1.0127	0.224758	0.315598	1.47969	7.51438	66.3218	4.23053	1.75301	0.252019	0.371079	3.39156	7.51438	66.3218	67.7539
877	tecas	INIAPT 099	0.84883	0.0686075	0.181678	1.26152	7.61633	66.7444	3.46993	1.33691	0.0710157	0.199228	2.53077	7.61633	66.7444	31.1345
878	tecas	INIAPT 108	0.616309	0.0611835	0.10623	0.890487	6.91392	73.0918	2.7817	0.85208	0.063094	0.112078	1.43632	6.91392	73.0918	15.1465
879	tecas	INIAPT 117	0.665856	0.265568	0.341474	1.12618	7.45253	68.4174	3.05931	0.946155	0.304171	0.407019	2.08384	7.45253	68.4174	20.3129
880	tecas	INIAPT 126	0.668615	0.061225	0.17437	0.624394	8.91886	68.7023	2.00203	0.951532	0.0631381	0.190496	0.867114	8.91886	68.7023	6.4041
881	tecas	INIAPT 134	0.837092	0.112428	0.165417	1.68125	6.36288	73.5327	4.58753	1.30964	0.118992	0.179885	4.37229	6.36288	73.5327	97.2515
882	tecas	INIAPT 142	0.81356	0.123503	0.234955	1.81431	7.35712	73.5623	4.65107	1.25592	0.131453	0.264852	5.13682	7.35712	73.5623	103.697
883	tecas	INIAPT 150	0.592519	0.0975131	0.23424	1.19597	3.53702	83.5607	3.81488	0.808538	0.102426	0.263948	2.30677	3.53702	83.5607	44.3713
884	tecas	INIAPT 157	0.905881	0.188968	0.293126	0.715069	9.71892	58.2108	1.94254	1.47411	0.208002	0.340611	1.04433	9.71892	58.2108	5.97647
885	tecas	INIAPT 076	0.793732	0.0874809	0.130812	1.33917	9.16581	65.4273	3.77083	1.21164	0.0914214	0.139754	2.81587	9.16581	65.4273	42.4161
886	tecas	INIAPT 084	0.56322	0.089243	0.112889	1.20005	6.85409	70.0374	3.4034	0.756319	0.0933463	0.119507	2.3203	6.85409	70.0374	29.0661
887	tecas	INIAPT 092	0.804096	0.128045	0.295624	1.15028	5.86077	66.7779	3.33553	1.23468	0.136604	0.343965	2.15906	5.86077	66.7779	27.0933
888	tecas	INIAPT 100	0.821344	0.168162	0.183324	1.55229	6.8084	74.4667	4.27382	1.27355	0.183128	0.201203	3.72227	6.8084	74.4667	70.7951
889	tecas	INIAPT 109	0.744221	0.067031	0.124156	0.932322	5.75844	64.0153	2.71651	1.1048	0.0693286	0.132192	1.5404	5.75844	64.0153	14.1274
890	tecas	INIAPT 118	0.830891	0.179281	0.174378	1.5359	5.77175	77.0512	4.34042	1.29536	0.196357	0.190505	3.64551	5.77175	77.0512	75.7401
891	tecas	INIAPT 127	0.91723	0.219254	0.309256	1.89843	9.12324	66.7316	4.73536	1.50235	0.245148	0.362411	5.67543	9.12324	66.7316	112.905
892	tecas	INIAPT 135	0.666066	0.0610527	0.138039	1.34608	3.82472	79.8456	4.03578	0.946565	0.062955	0.148021	2.84232	3.82472	79.8456	55.5871
893	tecas	INIAPT 143	0.734891	0.116635	0.180082	1.96924	6.70975	73.6508	4.97014	1.08525	0.123709	0.197315	6.16521	6.70975	73.6508	143.047
894	tecas	INIAPT 158	0.877458	0.116282	0.208089	1.58474	13.91	52.645	3.51637	1.40478	0.123313	0.231323	3.87803	13.91	52.645	32.662
895	tecas	INIAPT 168	0.532437	0.119732	0.181938	0.61956	6.83885	69.9181	1.96938	0.703077	0.127195	0.199539	0.85811	6.83885	69.9181	6.16627
896	tecas	INIAPT 085	0.55163	0.0704476	0.117281	1.52511	9.17363	66.4198	4.0162	0.736081	0.0729883	0.124436	3.59565	9.17363	66.4198	54.4901
897	tecas	INIAPT 093	1.12818	0.14441	0.318852	1.71199	9.41876	67.884	4.38382	2.09004	0.155358	0.375548	4.53998	9.41876	67.884	79.1439
898	tecas	INIAPT 102	1.0742	0.0940557	0.314865	1.31367	7.73897	66.7547	3.37261	1.92765	0.0986209	0.370074	2.71979	7.73897	66.7547	28.1545
899	tecas	INIAPT 110	0.843302	0.109934	0.202951	1.31297	7.46449	71.9889	3.43847	1.32403	0.116205	0.225012	2.71719	7.46449	71.9889	30.1391
900	tecas	INIAPT 128	0.843306	0.0775272	0.189068	1.07669	6.86101	71.2699	3.19243	1.32404	0.0806117	0.208124	1.93493	6.86101	71.2699	23.3475
901	tecas	INIAPT 136	0.974918	0.129911	0.299186	1.5409	3.55143	84.591	4.35196	1.65095	0.138727	0.34876	3.66878	3.55143	84.591	76.6308
902	tecas	INIAPT 144	0.837121	0.067876	0.284229	1.07008	4.79152	75.5243	3.33861	1.30971	0.0702326	0.328737	1.91561	4.79152	75.5243	27.18
903	tecas	INIAPT 151	1.10843	0.132117	0.311487	1.56382	10.362	65.9077	3.88303	2.02959	0.141242	0.365453	3.77702	10.362	65.9077	47.5713
904	tecas	INIAPT 159	0.890551	0.110425	0.193669	1.17941	6.37777	69.9445	3.46072	1.43647	0.116752	0.213695	2.25246	6.37777	69.9445	30.8398
905	tecas	INIAPT 169	0.701921	0.0905818	0.190538	0.769707	5.28818	67.8716	2.08868	1.01763	0.094811	0.209901	1.15913	5.28818	67.8716	7.07425
906	tecas	INIAPT 078	0.785604	0.085964	0.228805	1.42835	4.78984	74.1913	4.41491	1.19373	0.0897671	0.257097	3.17182	4.78984	74.1913	81.674
907	tecas	INIAPT 086	1.08503	0.398271	0.621889	1.5371	5.8597	69.5184	4.16122	1.95954	0.489247	0.862442	3.65109	5.8597	69.5184	63.1494
908	tecas	INIAPT 094	1.36432	0.843749	1.09779	1.86339	13.7073	56.9582	4.22946	2.91306	1.32507	1.99752	5.44555	13.7073	56.9582	67.6803
909	tecas	INIAPT 112	0.916272	0.0845978	0.153198	1.08523	7.73509	68.6944	3.07252	1.49995	0.0882793	0.165556	1.96011	7.73509	68.6944	20.5962
910	tecas	INIAPT 120	0.780697	0.0545026	0.112662	1.01165	6.89661	61.209	2.85475	1.18299	0.0560153	0.119254	1.75013	6.89661	61.209	16.3701
911	tecas	INIAPT 129	0.78677	0.0914633	0.165398	1.73646	9.00131	63.0358	4.02235	1.19629	0.0957766	0.179863	4.67723	9.00131	63.0358	54.8324
912	tecas	INIAPT 137	0.910252	0.199308	0.26092	1.87325	5.56408	70.7301	5.25387	1.48495	0.220557	0.298124	5.50944	5.56408	70.7301	190.305
913	tecas	INIAPT 145	0.969295	0.379624	0.354869	1.47833	12.6637	63.249	3.99615	1.63609	0.461735	0.425994	3.38559	12.6637	63.249	53.3886
914	tecas	INIAPT 152	0.828548	0.0804551	0.209577	0.886055	4.53247	74.6158	2.74437	1.28999	0.0837802	0.233157	1.42554	4.53247	74.6158	14.5549
915	tecas	INIAPT 171	1.11718	0.0560252	0.222724	0.829034	6.01763	73.7317	2.53054	2.05622	0.0576243	0.249476	1.2911	6.01763	73.7317	11.5603
916	tecas	INIAPT 180	0.670706	0.114809	0.141479	0.971123	5.58657	70.0717	2.64865	0.955618	0.121659	0.151976	1.64091	5.58657	70.0717	13.1349
917	tecas	INIAPT 190	0.904682	0.0971832	0.180494	0.973893	9.56346	61.2795	2.52975	1.47115	0.102062	0.197809	1.64823	9.56346	61.2795	11.5504
918	tecas	INIAPT 199	0.555252	0.0613667	0.116305	0.525968	5.4906	73.7864	1.70846	0.742379	0.0632888	0.123339	0.692095	5.4906	73.7864	4.52047
919	tecas	INIAPT 207	0.474581	0.0807072	0.130396	1.49703	5.5407	74.9911	4.45601	0.60734	0.0840534	0.13928	3.46838	5.5407	74.9911	85.1433
920	tecas	INIAPT 216	0.77721	0.0852022	0.171232	1.81807	10.0969	64.9379	4.61802	1.1754	0.0889372	0.186766	5.15993	10.0969	64.9379	100.293
921	tecas	INIAPT 224	0.766064	0.114392	0.211323	1.27223	5.1748	74.2106	4.00341	1.15128	0.121192	0.235311	2.56879	5.1748	74.2106	53.7849
922	tecas	INIAPT 235	0.836257	0.119529	0.186875	1.6148	5.14359	75.4254	4.38315	1.30771	0.126966	0.205476	4.02686	5.14359	75.4254	79.0896
923	tecas	INIAPT 243	0.507914	0.0609358	0.110782	0.593706	7.53705	72.0249	1.8171	0.661821	0.0628307	0.117151	0.810686	7.53705	72.0249	5.15398
924	tecas	INIAPT 251	0.900507	0.0798191	0.213741	0.789768	4.48031	73.6616	2.28879	1.46085	0.0830911	0.238302	1.20289	4.48031	73.6616	8.86298
925	tecas	INIAPT 259	0.689461	0.0680539	0.191084	0.628823	6.72587	69.0081	1.78763	0.992641	0.070423	0.210561	0.875401	6.72587	69.0081	4.97528
926	tecas	INIAPT 172	0.787077	0.0883354	0.162985	1.48716	6.12478	67.0653	3.82759	1.19697	0.0923545	0.177019	3.4245	6.12478	67.0653	44.9515
927	tecas	INIAPT 181	0.409662	0.0714621	0.131596	0.375642	8.46244	69.4742	1.08495	0.506309	0.0740774	0.140647	0.455926	8.46244	69.4742	1.9593
928	tecas	INIAPT 191	0.510563	0.0641441	0.115885	0.601859	4.88134	80.2608	2.0402	0.666228	0.066246	0.122867	0.82551	4.88134	80.2608	6.69217
929	tecas	INIAPT 200	0.567749	0.0747888	0.131802	1.07706	4.5879	74.5603	3.04991	0.764291	0.0776565	0.140882	1.93605	4.5879	74.5603	20.1134
930	tecas	INIAPT 209	0.779137	0.100991	0.164911	1.56157	6.25295	70.915	4.19634	1.17959	0.106266	0.179288	3.76629	6.25295	70.915	65.4427
931	tecas	INIAPT 217	0.646206	0.143931	0.378798	1.2424	8.94738	67.3521	3.57516	0.908288	0.154804	0.460528	2.46392	8.94738	67.3521	34.7003
932	tecas	INIAPT 227	1.05824	0.0631299	0.118828	1.16275	5.24475	82.7464	3.58883	1.88129	0.0651652	0.126176	2.19871	5.24475	82.7464	35.1916
933	tecas	INIAPT 236	1.00066	0.545993	0.63529	1.26906	6.34922	69.5507	3.94114	1.72007	0.726322	0.887569	2.55752	6.34922	69.5507	50.4772
934	tecas	INIAPT 244	1.17391	0.0677255	0.132979	0.823329	5.32205	72.132	2.40035	2.23462	0.0700715	0.142226	1.27807	5.32205	72.132	10.027
935	tecas	INIAPT 252	0.780443	0.0822306	0.18761	0.822419	7.05604	71.1976	2.42636	1.18244	0.0857061	0.206363	1.276	7.05604	71.1976	10.3176
936	tecas	INIAPT 260	0.763359	0.100631	0.16596	0.98896	6.85809	70.0539	2.93181	1.14547	0.105869	0.180526	1.68844	6.85809	70.0539	17.7616
937	tecas	INIAPT 268	0.723831	0.0769563	0.14487	1.16425	7.70293	70.2134	3.37961	1.06232	0.0799949	0.155889	2.20351	7.70293	70.2134	28.3594
938	tecas	INIAPT 173	0.895548	0.0744797	0.129414	1.1994	5.29588	73.1145	3.59393	1.44868	0.0773234	0.138161	2.31814	5.29588	73.1145	35.3768
939	tecas	INIAPT 183	0.74725	0.253348	0.260234	1.94606	4.15781	75.8517	4.61892	1.11119	0.288331	0.297233	6.00102	4.15781	75.8517	100.385
940	tecas	INIAPT 192	0.935181	0.144316	0.318127	1.03725	8.31015	66.2245	2.57968	1.54767	0.155249	0.374551	1.82143	8.31015	66.2245	12.193
941	tecas	INIAPT 201	0.908987	0.0951832	0.15139	0.838709	8.97692	72.871	2.5494	1.48181	0.0998604	0.16345	1.31338	8.97692	72.871	11.7994
942	tecas	INIAPT 210	0.915099	0.0923781	0.249412	1.49196	8.63252	71.4793	4.24685	1.49702	0.0967795	0.283271	3.44578	8.63252	71.4793	68.8852
943	tecas	INIAPT 228	0.706555	0.0854455	0.222404	0.885745	4.66414	68.7473	2.76582	1.027	0.0892022	0.249076	1.42479	4.66414	68.7473	14.892
944	tecas	INIAPT 237	0.88264	0.0923817	0.216061	1.2072	13.0885	56.6973	3.10236	1.41727	0.0967834	0.241179	2.34412	13.0885	56.6973	21.2504
945	tecas	INIAPT 246	0.511375	0.083529	0.173551	1.43422	4.84079	67.8726	4.05673	0.667582	0.0871168	0.189522	3.19635	4.84079	67.8726	56.7851
946	tecas	INIAPT 253	0.981919	0.14174	0.216146	1.53535	8.85577	61.6625	3.84169	1.66957	0.152277	0.241283	3.64296	8.85577	61.6625	45.6041
947	tecas	INIAPT 261	0.66625	0.0819822	0.134056	0.867574	8.83346	59.7329	2.36386	0.946923	0.0854365	0.143457	1.38113	8.83346	59.7329	9.63187
948	tecas	INIAPT 174	0.36154	0.0632039	0.115333	0.848865	4.00334	80.4712	2.65536	0.435539	0.065244	0.122247	1.33699	4.00334	80.4712	13.2301
949	tecas	INIAPT 184	0.784153	0.0641441	0.144025	2.16011	6.13164	72.4015	5.3518	1.19055	0.066246	0.154913	7.67213	6.13164	72.4015	209.989
950	tecas	INIAPT 193	0.37868	0.0598288	0.0961378	1.45181	4.94253	74.2481	4.44302	0.460356	0.0616548	0.100911	3.27085	4.94253	74.2481	84.0317
951	tecas	INIAPT 202	0.683401	0.11848	0.176426	0.99333	10.625	68.6904	2.70659	0.980602	0.125785	0.192947	1.70021	10.625	68.6904	13.9781
952	tecas	INIAPT 211	0.982178	0.0646178	0.256471	0.502926	7.92428	70.5625	1.57509	1.67027	0.0667512	0.292361	0.653553	7.92428	70.5625	3.83118
953	tecas	INIAPT 238	0.716908	0.130053	0.182324	0.633329	7.97934	68.3967	1.74703	1.04809	0.138889	0.200002	0.883872	7.97934	68.3967	4.73755
954	tecas	INIAPT 247	0.83506	0.0573211	0.145956	1.15018	6.12611	74.7984	3.79007	1.30495	0.0589958	0.157145	2.15877	6.12611	74.7984	43.2594
955	tecas	INIAPT 254	0.675939	0.133728	0.18884	1.84219	5.74935	73.8144	4.58525	0.965878	0.143082	0.207848	5.31037	5.74935	73.8144	97.0279
956	tecas	INIAPT 270	0.606122	0.105149	0.157043	0.444676	8.80794	60.2739	1.17129	0.833309	0.110876	0.170046	0.559985	8.80794	60.2739	2.22614
957	tecas	INIAPT 175	0.751808	0.0715106	0.16495	1.50367	6.64178	67.5889	4.22006	1.12083	0.0741296	0.179335	3.49816	6.64178	67.5889	67.0376
958	tecas	INIAPT 186	0.598051	0.070989	0.117456	2.00568	7.06301	65.7873	5.04226	0.81857	0.0735694	0.124632	6.43111	7.06301	65.7873	153.819
959	tecas	INIAPT 194	0.962046	0.0828685	0.160356	0.904334	9.19147	63.1721	2.30608	1.61704	0.086399	0.173929	1.47029	9.19147	63.1721	9.03499
960	tecas	INIAPT 203	0.709792	0.0801613	0.248301	0.86322	7.19172	70.7168	2.46334	1.03357	0.0834618	0.281845	1.37078	7.19172	70.7168	10.744
961	tecas	INIAPT 212	0.625169	0.0647977	0.121305	0.881103	4.88782	80.8665	2.85257	0.868563	0.0669431	0.128969	1.41356	4.88782	80.8665	16.3323
962	tecas	INIAPT 220	0.505781	0.110058	0.157653	1.76045	5.5779	66.5725	4.71387	0.65828	0.116343	0.17076	4.81503	5.5779	66.5725	110.483
963	tecas	INIAPT 231	0.668656	0.152018	0.298863	1.19519	6.25001	74.0299	3.76655	0.951613	0.164181	0.348325	2.30419	6.25001	74.0299	42.2306
964	tecas	INIAPT 255	0.651009	0.197255	0.420661	1.38177	6.42757	70.8255	3.70545	0.917474	0.218055	0.522968	2.98195	6.42757	70.8255	39.6685
965	tecas	INIAPT 263	0.541181	0.156777	0.19126	1.34375	4.43431	76.034	3.93452	0.718035	0.169735	0.210774	2.83341	4.43431	76.034	50.1377
966	tecas	INIAPT 271	0.594168	0.0909211	0.15583	1.32463	4.6754	81.1187	4.02891	0.811524	0.0951826	0.168628	2.76079	4.6754	81.1187	55.1997
967	tecas	INIAPT 176	0.500521	0.0543844	0.125196	1.00485	6.00688	70.1005	3.17445	0.649581	0.0558904	0.13337	1.73149	6.00688	70.1005	22.9136
968	tecas	INIAPT 187	0.776124	0.14073	0.342692	1.9253	6.07569	71.4742	4.96391	1.17303	0.151114	0.408734	5.85724	6.07569	71.4742	142.152
969	tecas	INIAPT 204	1.20361	0.154178	0.29117	0.869446	7.39774	75.7485	2.75143	2.33214	0.166698	0.337992	1.38559	7.39774	75.7485	14.665
970	tecas	INIAPT 213	0.581997	0.0710465	0.153741	1.61724	6.24668	71.9713	4.32202	0.789609	0.0736311	0.166189	4.03917	6.24668	71.9713	74.341
971	tecas	INIAPT 221	0.829989	0.14621	0.308536	1.63251	7.79525	60.4534	4.41656	1.29329	0.157439	0.36143	4.11672	7.79525	60.4534	81.8106
972	tecas	INIAPT 232	0.695578	0.0721804	0.147407	0.529394	4.80311	68.6173	1.5234	1.00487	0.0748492	0.158826	0.697904	4.80311	68.6173	3.58777
973	tecas	INIAPT 240	0.573866	0.133213	0.251799	1.52115	9.67588	67.7586	4.17121	0.775116	0.142494	0.286337	3.57748	9.67588	67.7586	63.794
974	tecas	INIAPT 248	0.860826	0.0931421	0.241197	1.52776	5.6496	72.7124	4.45577	1.36511	0.0976178	0.272772	3.60784	5.6496	72.7124	85.1221
975	tecas	INIAPT 264	0.565738	0.0693926	0.144739	1.33099	6.92147	70.89	3.8075	0.760747	0.0718569	0.155737	2.78477	6.92147	70.89	44.0379
976	tecas	INIAPT 272	0.966747	0.0552799	0.138553	0.788243	3.67865	81.7119	2.84063	1.62938	0.0568364	0.148611	1.19953	3.67865	81.7119	16.1266
977	tecas	INIAPT 178	0.866565	0.14554	0.203829	1.73221	5.83982	70.2137	4.94787	1.37873	0.156664	0.226088	4.65316	5.83982	70.2137	139.874
978	tecas	INIAPT 188	0.769536	0.089905	0.221484	2.20065	7.59589	69.4975	5.32683	1.15877	0.0940704	0.247927	8.03084	7.59589	69.4975	204.785
979	tecas	INIAPT 196	0.855932	0.0959407	0.184009	0.795937	6.87373	62.6181	2.23827	1.35357	0.100694	0.202027	1.21652	6.87373	62.6181	8.37713
980	tecas	INIAPT 205	0.718572	0.114761	0.196131	1.16929	6.95168	75.2613	3.23494	1.0515	0.121605	0.216686	2.21969	6.95168	75.2613	24.4048
981	tecas	INIAPT 214	0.631631	0.0759008	0.190759	1.54063	6.7418	70.5959	4.37252	0.880676	0.0788555	0.210168	3.66753	6.7418	70.5959	78.2434
982	tecas	INIAPT 222	0.663224	0.0779359	0.159229	0.669329	6.86426	77.0634	2.0975	0.941041	0.0810533	0.172606	0.952926	6.86426	77.0634	7.14578
983	tecas	INIAPT 233	0.827907	0.152598	0.303204	1.34599	7.81843	63.7835	3.45703	1.28852	0.164856	0.354191	2.84198	7.81843	63.7835	30.7225
984	tecas	INIAPT 241	0.722081	0.067358	0.134111	1.34562	6.12066	67.4004	3.57705	1.05871	0.0696783	0.143519	2.84057	6.12066	67.4004	34.7678
985	tecas	INIAPT 249	0.463546	0.0540171	0.0969188	0.461455	7.70173	76.4962	1.46735	0.589701	0.0555027	0.101771	0.58638	7.70173	76.4962	3.33774
986	tecas	INIAPT 257	0.62251	0.101656	0.251974	1.47956	7.0594	64.678	4.17167	0.863599	0.107003	0.286562	3.39103	7.0594	64.678	63.8238
987	tecas	INIAPT 266	1.08389	0.080447	0.172193	0.493738	4.93065	75.7272	1.62347	1.95615	0.0837714	0.187907	0.638429	4.93065	75.7272	4.07064
988	tecas	INIAPT 179	0.508616	0.0858887	0.119197	0.764835	8.60892	67.3224	2.24895	0.662989	0.0896851	0.126592	1.14864	8.60892	67.3224	8.47774
989	tecas	INIAPT 189	0.881618	0.220666	0.619587	1.57786	6.40961	71.0095	4.44482	1.4148	0.246907	0.858161	3.84457	6.40961	71.0095	84.1842
990	tecas	INIAPT 198	0.942441	0.364675	0.35517	1.44575	10.8325	62.4841	3.58651	1.56624	0.440047	0.426422	3.24505	10.8325	62.4841	35.1078
991	tecas	INIAPT 206	0.759924	0.0975769	0.176812	0.634414	7.6146	61.3122	1.71903	1.13811	0.102496	0.193407	0.885917	7.6146	61.3122	4.57912
992	tecas	INIAPT 215	0.698703	0.109594	0.239675	1.54795	8.06251	63.4572	4.47526	1.01114	0.115825	0.270837	3.70182	8.06251	63.4572	86.8178
993	tecas	INIAPT 223	0.953689	0.157773	0.194237	1.29446	12.0878	57.1308	3.31488	1.59527	0.1709	0.214384	2.64904	12.0878	57.1308	26.5191
994	tecas	INIAPT 234	1.06917	0.101987	0.305421	1.3335	9.22293	63.4815	3.57109	1.91296	0.107369	0.357197	2.79429	9.22293	63.4815	34.5555
995	tecas	INIAPT 242	0.894951	0.0923817	0.156828	1.52701	6.93691	67.9106	4.29896	1.44721	0.0967834	0.169794	3.60437	6.93691	67.9106	72.6232
996	tecas	INIAPT 250	1.21751	0.125533	0.192094	1.02745	8.33405	70.6811	3.04952	2.37878	0.133752	0.211785	1.79392	8.33405	70.6811	20.1053
997	tecas	INIAPT 258	0.870209	0.073535	0.216391	0.758574	4.87584	73.9898	2.2349	1.38741	0.0763062	0.241588	1.13523	4.87584	73.9898	8.34557
998	tecas	INIAPT 267	0.922813	0.0662961	0.122205	0.67731	6.15991	58.3037	1.81193	1.51636	0.068543	0.129985	0.968575	6.15991	58.3037	5.12226
999	tecas	INIAPT 274	0.790436	0.142571	0.182107	2.03142	6.90324	69.3703	5.00913	1.20436	0.153235	0.199742	6.62493	6.90324	69.3703	148.774
1000	tecas	INIAPT 283	0.755161	0.059901	0.151305	0.978427	5.13838	76.6756	3.14052	1.12795	0.0617314	0.163352	1.66027	5.13838	76.6756	22.1159
1001	tecas	INIAPT 291	0.815505	0.0715155	0.181125	1.38967	5.06411	75.6955	3.9155	1.26032	0.0741348	0.198565	3.01352	5.06411	75.6955	49.1741
1002	tecas	INIAPT 307	0.558656	0.115639	0.253289	1.38868	8.2153	69.657	3.77503	0.748321	0.122591	0.288256	3.00955	8.2153	69.657	42.5987
1003	tecas	INIAPT 315	1.06897	0.0924366	0.231125	0.887114	7.86569	73.2368	2.75512	1.91239	0.0968436	0.260017	1.42811	7.86569	73.2368	14.7229
1004	tecas	INIAPT 323	0.789038	0.0753177	0.145271	0.508963	4.91021	70.8119	1.4773	1.20128	0.0782267	0.156353	0.663565	4.91021	70.8119	3.38109
1005	tecas	INIAPT 331	0.520432	0.0645116	0.117274	1.11111	4.70337	73.9107	3.2295	0.682754	0.066638	0.124428	2.03773	4.70337	73.9107	24.2671
1006	tecas	INIAPT 338	0.400497	0.0659622	0.127283	0.971566	7.22211	66.7266	2.80888	0.492566	0.0681863	0.135738	1.64208	7.22211	66.7266	15.5913
1007	tecas	INIAPT 346	0.695514	0.138453	0.148979	1.22974	9.92728	60.7341	3.10759	1.00474	0.148496	0.160649	2.42033	9.92728	60.7341	21.367
1008	tecas	INIAPT 354	0.772498	0.118725	0.242713	0.777011	5.71937	75.5673	2.50792	1.16517	0.12606	0.274702	1.17496	5.71937	75.5673	11.2793
1009	tecas	INIAPT 275	0.600927	0.0680784	0.132552	1.32393	9.34567	68.2368	3.61548	0.823808	0.0704492	0.141738	2.75818	9.34567	68.2368	36.1692
1010	tecas	INIAPT 284	1.04024	0.0892453	0.219602	0.807773	4.44633	79.3249	2.68743	1.82991	0.0933488	0.24558	1.24291	4.44633	79.3249	13.6938
1011	tecas	INIAPT 292	1.00474	0.0955136	0.26983	1.40652	6.03376	72.3242	3.61842	1.73119	0.100224	0.309741	3.08174	6.03376	72.3242	36.2788
1012	tecas	INIAPT 300	0.468168	0.18347	0.219165	1.19204	5.23439	73.5963	3.29369	0.597065	0.201379	0.245036	2.29378	5.23439	73.5963	25.9421
1013	tecas	INIAPT 308	0.933505	0.123535	0.393248	1.26958	8.15798	71.7035	3.7061	1.54341	0.13149	0.481786	2.55936	8.15798	71.7035	39.6948
1014	tecas	INIAPT 316	0.67083	0.0923817	0.162056	1.6003	4.33296	78.889	4.50576	0.95586	0.0967834	0.175926	3.95453	4.33296	78.889	89.5374
1015	tecas	INIAPT 324	1.24144	0.085854	0.245597	0.960267	5.25635	65.4176	2.79156	2.4606	0.0896472	0.278384	1.61239	5.25635	65.4176	15.3064
1016	tecas	INIAPT 339	0.510143	0.0888299	0.159957	1.54414	8.10775	68.105	4.17591	0.665529	0.0928947	0.173461	3.68396	8.10775	68.105	64.0994
1017	tecas	INIAPT 347	1.10755	0.0761231	0.212147	1.96029	8.65705	70.6713	4.92133	2.02694	0.0790954	0.23633	6.1014	8.65705	70.6713	136.185
1018	tecas	INIAPT 355	0.891203	0.163558	0.18557	1.23899	6.0525	71.7543	3.54262	1.43806	0.177693	0.203904	2.45213	6.0525	71.7543	33.5573
1019	tecas	INIAPT 362	1.00553	0.17052	0.335025	1.2154	7.30995	71.0391	3.30124	1.73335	0.185921	0.397975	2.37163	7.30995	71.0391	26.1463
1020	tecas	INIAPT 276	0.629682	0.250639	0.237826	1.69611	6.61775	66.4089	4.36759	0.877014	0.284846	0.268488	4.45267	6.61775	66.4089	77.8533
1021	tecas	INIAPT 285	0.522225	0.0645746	0.116611	1.44158	5.81672	74.9106	4.40257	0.685774	0.0667052	0.123682	3.22736	5.81672	74.9106	80.6605
1022	tecas	INIAPT 293	0.788305	0.426123	0.414667	1.90721	7.53903	71.1386	4.73166	1.19966	0.531309	0.513867	5.73425	7.53903	71.1386	112.484
1023	tecas	INIAPT 301	0.58766	0.0825506	0.147972	1.61806	7.02629	70.371	4.34671	0.799771	0.0860536	0.15948	4.04328	7.02629	70.371	76.2241
1024	tecas	INIAPT 309	0.867735	0.138519	0.330896	2.02743	6.80675	70.0025	4.84267	1.38151	0.148572	0.392215	6.59456	6.80675	70.0025	125.807
1025	tecas	INIAPT 317	0.766447	0.0831432	0.155641	1.48304	9.60514	64.4054	4.04452	1.15211	0.0866974	0.168406	3.40632	9.60514	64.4054	56.0839
1026	tecas	INIAPT 325	0.870349	0.067358	0.215679	1.03571	4.39164	78.1846	3.08146	1.38774	0.0696783	0.240704	1.81712	4.39164	78.1846	20.7901
1027	tecas	INIAPT 333	0.669623	0.131131	0.25921	1.56636	9.32809	65.6342	4.24128	0.953501	0.140117	0.295906	3.78919	9.32809	65.6342	68.4964
1028	tecas	INIAPT 340	1.11011	0.275743	0.418419	1.13303	8.76093	67.8935	2.9988	2.03468	0.317509	0.519557	2.10506	8.76093	67.8935	19.0615
1029	tecas	INIAPT 348	0.819365	0.0898884	0.232429	1.96372	6.36711	69.0252	4.9697	1.26906	0.0940522	0.261661	6.12579	6.36711	69.0252	142.984
1030	tecas	INIAPT 363	0.533061	0.1791	0.153263	1.36674	4.47597	70.8558	3.70688	0.704141	0.19614	0.165631	2.92253	4.47597	70.8558	39.7265
1031	tecas	INIAPT 278	0.797088	0.0637952	0.15859	1.08935	6.79357	74.0391	2.955	1.21907	0.065874	0.171857	1.97234	6.79357	74.0391	18.2018
1032	tecas	INIAPT 286	1.02897	0.0724033	0.193604	1.47989	4.33742	76.957	3.96476	1.79819	0.0750888	0.213615	3.39248	4.33742	76.957	51.7079
1033	tecas	INIAPT 294	0.659093	0.0560169	0.130968	2.03854	10.2643	61.9995	4.80907	0.933039	0.0576156	0.139931	6.67937	10.2643	61.9995	121.617
1034	tecas	INIAPT 302	0.631124	0.171969	0.26021	1.97093	4.83255	79.2822	5.26029	0.879722	0.187641	0.297202	6.17738	4.83255	79.2822	191.538
1035	tecas	INIAPT 310	0.802866	0.084122	0.142839	0.912216	8.67299	67.8805	2.54041	1.23193	0.0877616	0.153544	1.48983	8.67299	67.8805	11.6849
1036	tecas	INIAPT 318	0.659134	0.105669	0.318195	1.27179	4.73246	73.1191	3.42733	0.933118	0.111454	0.374644	2.56722	4.73246	73.1191	29.7943
1037	tecas	INIAPT 326	1.46785	0.0839351	0.426008	1.15094	4.67372	70.9672	3.7302	3.33988	0.0875583	0.531134	2.16117	4.67372	70.9672	40.6874
1038	tecas	INIAPT 341	0.869363	0.136776	0.140873	1.20599	13.5449	63.671	2.85559	1.38539	0.146571	0.151279	2.34005	13.5449	63.671	16.3846
1039	tecas	INIAPT 349	0.533234	0.167159	0.229831	1.62869	7.7761	70.0034	4.44198	0.704435	0.181942	0.258387	4.0972	7.7761	70.0034	83.9432
1040	tecas	INIAPT 364	0.805241	0.0663177	0.213432	2.08709	7.94604	65.6152	5.23493	1.23724	0.0685661	0.23792	7.06146	7.94604	65.6152	186.716
1041	tecas	INIAPT 279	1.05571	0.481254	0.587811	1.83921	8.67225	57.6014	4.45875	1.87403	0.618102	0.800045	5.29158	8.67225	57.6014	85.3792
1042	tecas	INIAPT 287	0.88188	0.070989	0.148367	1.19133	8.59138	65.1951	3.16071	1.41544	0.0735694	0.159939	2.29147	8.59138	65.1951	22.5872
1043	tecas	INIAPT 295	0.623304	0.0641441	0.128207	1.9309	6.57102	73.5341	5.21753	0.865081	0.066246	0.136789	5.89571	6.57102	73.5341	183.479
1044	tecas	INIAPT 303	0.969839	0.170577	0.282149	1.39395	8.44872	66.4673	3.71344	1.63752	0.185988	0.325976	3.03072	8.44872	66.4673	39.9945
1045	tecas	INIAPT 311	0.703851	0.106737	0.144912	0.979801	8.73567	66.9818	2.6477	1.02152	0.112642	0.155938	1.66393	8.73567	66.9818	13.1215
1046	tecas	INIAPT 319	0.68165	0.0697678	0.165582	0.724397	7.10749	68.8343	2.11799	0.977138	0.0722592	0.180079	1.06349	7.10749	68.8343	7.31437
1047	tecas	INIAPT 327	0.877654	0.0887633	0.139286	0.780162	9.00085	66.0738	2.03557	1.40525	0.092822	0.149453	1.18183	9.00085	66.0738	6.65663
1048	tecas	INIAPT 334	1.18322	0.152874	0.572906	1.8893	7.38675	68.5216	4.91513	2.26488	0.165178	0.773414	5.61476	7.38675	68.5216	135.337
1049	tecas	INIAPT 342	0.958787	0.163063	0.298483	1.14722	6.86974	69.6516	3.09891	1.60853	0.177111	0.347812	2.14943	6.86974	69.6516	21.1737
1050	tecas	INIAPT 350	0.972953	0.227394	0.372042	1.27051	4.77793	74.4082	3.76966	1.64575	0.255325	0.450695	2.56268	4.77793	74.4082	42.3653
1051	tecas	INIAPT 358	0.804312	0.0764481	0.152104	0.405062	6.97742	74.1102	1.26501	1.23516	0.0794462	0.164281	0.499395	6.97742	74.1102	2.54313
1052	tecas	INIAPT 365	0.763497	0.123693	0.179748	1.38083	6.47752	71.8167	3.51406	1.14577	0.131669	0.196915	2.97819	6.47752	71.8167	32.5845
1053	tecas	INIAPT 288	0.740317	0.320716	0.613432	1.76883	9.77148	61.8021	4.48632	1.0966	0.378114	0.846758	4.86399	9.77148	61.8021	87.794
1054	tecas	INIAPT 296	0.77157	0.0996463	0.154523	0.94327	6.80585	72.7879	2.8885	1.16316	0.10478	0.167101	1.56837	6.80585	72.7879	16.9663
1055	tecas	INIAPT 304	0.712024	0.219979	0.468504	1.06705	6.02204	72.4623	3.40659	1.03811	0.246051	0.597602	1.90679	6.02204	72.4623	29.1621
1056	tecas	INIAPT 312	0.805856	0.220635	0.229188	0.879789	9.18673	67.2881	2.45096	1.23861	0.246868	0.257579	1.41039	9.18673	67.2881	10.5995
1057	tecas	INIAPT 320	0.690468	0.143298	0.204951	1.80542	10.0007	67.417	4.11157	0.99465	0.154073	0.227464	5.08253	10.0007	67.417	60.0426
1058	tecas	INIAPT 328	1.07542	0.139374	0.176238	1.00494	10.4962	59.8754	2.47318	1.93122	0.149554	0.192722	1.73174	10.4962	59.8754	10.8601
1059	tecas	INIAPT 335	0.784843	0.070989	0.173299	0.634432	4.463	81.2411	2.06974	1.19206	0.0735694	0.189222	0.88595	4.463	81.2411	6.9228
1060	tecas	INIAPT 343	0.58317	0.0882707	0.152771	0.757128	5.73992	74.9299	2.38918	0.791709	0.0922838	0.165058	1.13214	5.73992	74.9299	9.90453
1061	tecas	INIAPT 351	0.760476	0.213347	0.284317	1.65084	5.21612	79.96	4.79098	1.13929	0.237813	0.328855	4.21133	5.21612	79.96	119.419
1062	tecas	INIAPT 359	0.792434	0.157539	0.198404	1.44442	8.05015	69.4768	4.19173	1.20877	0.170627	0.219455	3.23941	8.05015	69.4768	65.137
1063	tecas	INIAPT 366	1.06268	0.0946739	0.140908	0.784386	7.6368	68.0734	2.22908	1.89413	0.0993003	0.151319	1.19106	7.6368	68.0734	8.29131
1064	tecas	INIAPT 281	0.567638	0.166434	0.211134	1.70364	3.54935	83.4181	4.85425	0.764095	0.181086	0.235077	4.4939	3.54935	83.4181	127.284
1065	tecas	INIAPT 289	0.737812	0.34118	0.639861	1.94538	6.96693	69.987	5.12906	1.09135	0.406606	0.896216	5.9963	6.96693	69.987	167.859
1066	tecas	INIAPT 297	0.922782	0.125003	0.321826	1.16535	8.53999	64.1856	3.05018	1.51628	0.133152	0.379645	2.20705	8.53999	64.1856	20.1192
1067	tecas	INIAPT 305	0.600326	0.119742	0.187739	2.09345	5.9009	75.9784	5.18643	0.822713	0.127206	0.206519	7.11287	5.9009	75.9784	177.829
1068	tecas	INIAPT 313	0.866845	0.074955	0.175979	1.42952	6.81596	72.2545	4.13202	1.37939	0.0778357	0.192413	3.17671	6.81596	72.2545	61.3039
1069	tecas	INIAPT 321	0.69249	0.277554	0.376659	2.02206	12.314	57.5207	4.85016	0.998687	0.319897	0.457407	6.55387	12.314	57.5207	126.76
1070	tecas	INIAPT 329	0.710692	0.0983491	0.156828	1.56346	6.6871	69.7154	4.17545	1.0354	0.103348	0.169794	3.77532	6.6871	69.7154	64.0692
1071	tecas	INIAPT 336	0.944077	0.124599	0.308932	0.578893	6.34102	78.0145	1.93661	1.57044	0.132694	0.36197	0.784062	6.34102	78.0145	5.93521
1072	tecas	INIAPT 344	0.737984	0.190191	0.205369	0.573668	7.75907	71.6899	1.82166	1.09171	0.209481	0.227978	0.774765	7.75907	71.6899	5.18209
1073	tecas	INIAPT 360	0.639244	0.0618932	0.149622	0.933844	7.80223	73.2989	2.9684	0.895047	0.0638487	0.161395	1.54427	7.80223	73.2989	18.4607
1074	tecas	INIAPT 367	0.604948	0.0744245	0.104125	0.749517	7.32928	70.8166	2.33712	0.831158	0.077264	0.109739	1.11598	7.32928	70.8166	9.3514
1075	tecas	INIAPT 282	0.698426	0.068574	0.1561	1.07779	5.88598	73.6183	3.37966	1.01059	0.0709799	0.168944	1.93819	5.88598	73.6183	28.3609
1076	tecas	INIAPT 290	0.739856	0.142465	0.263396	1.85636	4.4238	71.1108	5.19042	1.09563	0.153113	0.301342	5.40042	4.4238	71.1108	178.545
1077	tecas	INIAPT 298	0.845614	0.0965103	0.305707	1.66745	6.38503	72.4487	4.71905	1.32941	0.101321	0.357584	4.29866	6.38503	72.4487	111.062
1078	tecas	INIAPT 306	0.858794	0.069654	0.316663	0.780728	6.93086	73.1375	2.56644	1.36031	0.0721372	0.372541	1.18306	6.93086	73.1375	12.0194
1079	tecas	INIAPT 314	0.700288	0.0659803	0.10743	0.533053	6.25085	79.2147	1.82911	1.01433	0.0682057	0.113413	0.704127	6.25085	79.2147	5.22837
1080	tecas	INIAPT 322	0.520885	0.125865	0.169025	0.854693	7.06222	70.186	2.64153	0.683518	0.134129	0.184149	1.35065	7.06222	70.186	13.0347
1081	tecas	INIAPT 330	0.804192	0.114788	0.240085	1.51945	10.9675	61.6797	3.76216	1.23489	0.121636	0.271357	3.56969	10.9675	61.6797	42.0412
1082	tecas	INIAPT 337	0.558025	0.0546301	0.0959017	0.986151	7.94644	62.9129	2.80252	0.747219	0.0561499	0.100651	1.68089	7.94644	62.9129	15.4861
1083	tecas	INIAPT 345	0.824771	0.0701078	0.189187	0.635542	7.13677	71.6155	1.99212	1.28136	0.0726238	0.208267	0.888046	7.13677	71.6155	6.33107
1084	tecas	INIAPT 353	0.837541	0.246357	0.305603	0.783418	4.31887	78.8299	2.34686	1.31068	0.279356	0.357443	1.18894	4.31887	78.8299	9.45271
1085	tecas	INIAPT 361	0.580312	0.104253	0.144379	1.26198	7.32637	67.7686	3.62493	0.786595	0.109881	0.155322	2.53242	7.32637	67.7686	36.5222
1086	tecas	INIAPT 368	1.24049	0.140576	0.290322	1.22448	7.26136	67.1391	3.29815	2.45731	0.150937	0.336858	2.40238	7.26136	67.1391	26.0625
1087	tecas	INIAPT 377	0.983769	0.229233	0.366507	1.07866	6.61487	76.684	3.12975	1.67452	0.257635	0.442686	1.94075	6.61487	76.684	21.8683
1088	tecas	INIAPT 385	0.65364	0.210794	0.21346	1.13432	7.59697	64.8445	3.22591	0.922527	0.234658	0.237954	2.10906	7.59697	64.8445	24.1766
1089	tecas	INIAPT 394	0.659094	0.0883433	0.14306	1.40945	8.05263	70.1326	3.85905	0.93304	0.092363	0.153799	3.09372	8.05263	70.1326	46.4204
1090	tecas	INIAPT 403	0.587143	0.0931207	0.147495	0.982835	4.52788	76.5238	3.06149	0.798842	0.0975942	0.158928	1.67202	4.52788	76.5238	20.3594
1091	tecas	INIAPT 413	0.707842	0.239414	0.202259	1.351	10.3458	59.4579	3.65932	1.02961	0.270505	0.224165	2.86128	10.3458	59.4579	37.8348
1092	tecas	INIAPT 421	0.708307	0.14019	0.334509	1.23504	5.91708	74.801	3.47515	1.03055	0.150493	0.397254	2.43851	5.91708	74.801	31.3026
1093	tecas	INIAPT 428	0.940962	0.1551	0.28694	1.3275	8.12291	70.4782	3.70892	1.56245	0.167774	0.332344	2.77159	8.12291	70.4782	39.8095
1094	tecas	INIAPT 438	0.845909	0.12742	0.24703	1.84665	9.46736	72.5888	4.83356	1.33009	0.135894	0.280217	5.33852	9.46736	72.5888	124.657
1095	tecas	INIAPT 446	0.711558	0.0621832	0.147907	2.1329	7.10627	66.1812	5.39558	1.03716	0.0641573	0.159406	7.4393	7.10627	66.1812	219.43
1096	tecas	INIAPT 454	0.690916	0.126702	0.20733	1.34956	6.14559	65.1335	3.75032	0.995542	0.135079	0.230388	2.85574	6.14559	65.1335	41.5347
1097	tecas	INIAPT 369	0.873421	0.274867	0.245725	1.5649	11.7536	59.0404	3.95066	1.39509	0.316356	0.278549	3.7822	11.7536	59.0404	50.9698
1098	tecas	INIAPT 378	0.982712	0.357502	0.419608	1.92121	9.62531	66.317	5.06278	1.67169	0.429753	0.521364	5.82922	9.62531	66.317	157.03
1099	tecas	INIAPT 387	0.590145	0.0687366	0.11293	1.1746	8.63931	64.1824	3.29913	0.80425	0.071154	0.119554	2.23683	8.63931	64.1824	26.0891
1100	tecas	INIAPT 395	0.684919	0.0708072	0.224022	1.14427	6.01456	77.6436	3.60471	0.98361	0.0733742	0.251098	2.14016	6.01456	77.6436	35.7711
1101	tecas	INIAPT 404	0.606691	0.159512	0.219443	0.840254	5.86201	61.9262	2.42082	0.834351	0.172938	0.245383	1.31696	5.86201	61.9262	10.2551
1102	tecas	INIAPT 414	0.671815	0.0908926	0.12501	1.40502	5.34534	77.9917	3.90376	0.957788	0.0951514	0.13316	3.07563	5.34534	77.9917	48.5886
1103	tecas	INIAPT 422	0.755148	0.146332	0.291264	1.82138	5.00716	71.6252	4.75319	1.12793	0.157581	0.338118	5.18038	5.00716	71.6252	114.954
1104	tecas	INIAPT 447	0.777206	0.14157	0.297502	1.43697	10.0851	61.863	3.87737	1.17538	0.152081	0.346491	3.20791	10.0851	61.863	47.297
1105	tecas	INIAPT 455	0.635341	0.0671638	0.202352	0.688583	5.042	69.3958	2.17462	0.887665	0.0694706	0.224279	0.990892	5.042	69.3958	7.79882
1106	tecas	INIAPT 462	0.619215	0.155452	0.316978	1.88067	5.3185	75.7252	5.37619	0.85747	0.168186	0.372973	5.55791	5.3185	75.7252	215.197
1107	tecas	INIAPT 370	0.59148	0.0650216	0.174765	1.63786	7.80324	72.3039	4.47316	0.80666	0.0671821	0.190966	4.14413	7.80324	72.3039	86.6334
1108	tecas	INIAPT 388	0.760677	0.184258	0.286217	1.63072	9.37157	70.0469	4.46009	1.13972	0.202325	0.331381	4.10753	9.37157	70.0469	85.4953
1109	tecas	INIAPT 396	0.90281	0.150282	0.253996	1.5227	7.36076	70.9416	3.8214	1.46652	0.162162	0.289166	3.58458	7.36076	70.9416	44.6682
1110	tecas	INIAPT 405	0.993396	0.0628136	0.281362	2.0062	5.0237	72.6426	5.20755	1.70039	0.0648284	0.324934	6.43499	5.0237	72.6426	181.646
1111	tecas	INIAPT 415	0.933202	0.0859343	0.197893	1.15784	3.92744	78.2143	3.56605	1.54264	0.0897347	0.218832	2.18305	3.92744	78.2143	34.3766
1112	tecas	INIAPT 430	0.675209	0.0619377	0.120652	0.487019	6.71012	69.3186	1.5071	0.964444	0.063896	0.128232	0.627458	6.71012	69.3186	3.51364
1113	tecas	INIAPT 440	0.83333	0.116251	0.310815	1.80465	6.32808	70.6284	4.82458	1.30097	0.123278	0.364537	5.07787	6.32808	70.6284	123.535
1114	tecas	INIAPT 448	0.688704	0.0740095	0.162015	1.3782	5.47352	74.0087	3.79112	0.991133	0.0768171	0.175878	2.96774	5.47352	74.0087	43.3061
1115	tecas	INIAPT 456	0.628099	0.159071	0.232298	1.28694	8.66955	61.1475	3.52678	0.874045	0.172422	0.261496	2.62168	8.66955	61.1475	33.0143
1116	tecas	INIAPT 463	0.943002	0.545927	0.450463	1.63797	8.19745	59.2045	4.13531	1.56768	0.726208	0.569039	4.14473	8.19745	59.2045	61.509
1117	tecas	INIAPT 371	0.752638	0.07402	0.234861	1.29523	3.63891	79.5452	3.59244	1.12259	0.0768284	0.264733	2.65184	3.63891	79.5452	35.3228
1118	tecas	INIAPT 389	0.799941	0.109535	0.131335	1.37136	4.17006	79.5961	4.09954	1.22541	0.11576	0.14035	2.94069	4.17006	79.5961	59.3125
1119	tecas	INIAPT 397	0.942847	0.172679	0.333491	1.14195	7.38751	72.6909	3.41521	1.56728	0.188485	0.395833	2.13287	7.38751	72.6909	29.4233
1120	tecas	INIAPT 407	1.14525	0.179943	0.220017	1.38207	11.2417	59.0262	3.43593	2.14323	0.19715	0.246098	2.98316	11.2417	59.0262	30.0602
1121	tecas	INIAPT 416	0.693368	0.0844694	0.270238	1.09321	9.31251	62.7494	3.00838	1.00044	0.0881395	0.310277	1.98384	9.31251	62.7494	19.2546
1122	tecas	INIAPT 423	0.77839	0.115006	0.19504	0.969659	9.04417	59.5331	2.34966	1.17796	0.12188	0.21536	1.63704	9.04417	59.5331	9.48206
1123	tecas	INIAPT 431	0.775397	0.159887	0.247466	1.03306	9.66895	70.5414	3.06307	1.17145	0.173378	0.280776	1.80964	9.66895	70.5414	20.3931
1124	tecas	INIAPT 441	0.612792	0.0566562	0.135469	0.800074	5.77371	66.0565	2.50491	0.845577	0.0582919	0.145073	1.22571	5.77371	66.0565	11.2425
1125	tecas	INIAPT 449	0.734253	0.0993631	0.215331	1.34794	5.34303	67.2799	3.66502	1.08392	0.104467	0.240272	2.84948	5.34303	67.2799	38.0567
1126	tecas	INIAPT 457	0.646733	0.139761	0.203719	1.22836	8.29448	66.2281	3.5093	0.909292	0.149998	0.225953	2.41562	8.29448	66.2281	32.4249
1127	tecas	INIAPT 464	0.458524	0.0640201	0.113858	1.08347	3.84377	78.0502	3.45421	0.581737	0.0661138	0.120593	1.9549	3.84377	78.0502	30.6334
1128	tecas	INIAPT 372	1.13663	0.224008	0.430849	1.6578	5.88905	71.3201	4.66218	2.11625	0.251081	0.538563	4.24777	5.88905	71.3201	104.866
1129	tecas	INIAPT 381	0.782453	0.118798	0.30886	1.34481	10.9738	65.8716	3.76091	1.18683	0.126142	0.361872	2.83747	10.9738	65.8716	41.9877
1130	tecas	INIAPT 390	0.805526	0.244225	0.317378	1.40619	9.79318	61.2856	3.49884	1.23787	0.276631	0.373521	3.08039	9.79318	61.2856	32.0771
1131	tecas	INIAPT 398	0.741488	0.186457	0.290635	1.13001	6.10051	73.1158	3.44315	1.09906	0.204973	0.337276	2.0957	6.10051	73.1158	30.2854
1132	tecas	INIAPT 408	0.794967	0.0846354	0.182868	1.3666	12.5725	62.7089	3.3226	1.21437	0.0883202	0.200656	2.92199	12.5725	62.7089	26.7324
1133	tecas	INIAPT 417	0.953987	0.177938	0.241745	1.60759	6.60658	68.3051	4.05514	1.59604	0.194751	0.273469	3.99077	6.60658	68.3051	56.6932
1134	tecas	INIAPT 424	0.623207	0.0905923	0.19143	1.13378	10.9617	59.6012	2.87061	0.864899	0.0948226	0.21098	2.10738	10.9617	59.6012	16.6478
1135	tecas	INIAPT 432	0.716032	0.0748849	0.12465	1.73938	5.33412	72.804	4.77721	1.0463	0.0777601	0.132752	4.69381	5.33412	72.804	117.772
1136	tecas	INIAPT 442	0.462958	0.0769563	0.123435	1.97479	6.28804	75.696	5.23061	0.588767	0.0799949	0.131377	6.20514	6.28804	75.696	185.908
1137	tecas	INIAPT 450	0.583593	0.0786621	0.147772	1.36294	6.92364	71.3957	3.98241	0.792467	0.0818387	0.159248	2.90768	6.92364	71.3957	52.6463
1138	tecas	INIAPT 458	1.01665	0.795724	0.737331	1.45793	10.4791	65.4315	4.09962	1.76392	1.21605	1.09035	3.29706	10.4791	65.4315	59.3172
1139	tecas	INIAPT 465	0.693348	0.0644144	0.14781	0.863094	8.62566	63.5979	2.34874	1.0004	0.0665343	0.159292	1.37048	8.62566	63.5979	9.47239
1140	tecas	INIAPT 373	0.651865	0.116872	0.252785	1.16597	9.82519	59.5531	3.24522	0.919116	0.123975	0.287606	2.20904	9.82519	59.5531	24.6672
1141	tecas	INIAPT 382	0.976794	0.0968873	0.262354	0.906618	6.33912	66.1694	2.55217	1.65593	0.101736	0.299986	1.47593	6.33912	66.1694	11.835
1142	tecas	INIAPT 391	0.887706	0.130662	0.266942	1.76169	6.24796	71.7133	4.47474	1.42955	0.139583	0.305964	4.82225	6.24796	71.7133	86.7718
1143	tecas	INIAPT 399	0.315755	0.107491	0.183298	0.74844	6.32006	75.3964	2.38192	0.371294	0.113481	0.201172	1.1137	6.32006	75.3964	9.82567
1144	tecas	INIAPT 409	0.810636	0.149156	0.159309	1.17672	10.3761	68.4264	3.54844	1.24934	0.160855	0.172701	2.24372	10.3761	68.4264	33.7589
1145	tecas	INIAPT 418	0.987966	0.316503	0.71183	1.65092	7.10504	66.2015	4.67026	1.68577	0.37232	1.03772	4.21175	7.10504	66.2015	105.726
1146	tecas	INIAPT 433	0.704335	0.123201	0.250384	1.38334	9.71907	62.2816	3.45021	1.0225	0.131112	0.284518	2.98821	9.71907	62.2816	30.5071
1147	tecas	INIAPT 443	1.1429	0.223004	0.248214	1.48512	9.13715	70.4251	4.19531	2.13586	0.249825	0.281734	3.41549	9.13715	70.4251	65.374
1148	tecas	INIAPT 451	1.16499	0.159903	0.362361	1.23159	6.76023	64.6374	3.48606	2.20588	0.173397	0.436718	2.42669	6.76023	64.6374	31.6571
1149	tecas	INIAPT 459	0.855124	0.104271	0.18212	0.62286	7.53136	73.4112	1.87529	1.35167	0.109902	0.199758	0.864251	7.53136	73.4112	5.52274
1150	tecas	INIAPT 466	0.372985	0.0641441	0.115885	1.16098	5.09498	73.1783	3.48528	0.452062	0.066246	0.122867	2.19305	5.09498	73.1783	31.6317
1151	tecas	INIAPT 383	0.64055	0.109161	0.171219	1.52194	4.90622	75.2509	4.53669	0.897525	0.115342	0.18675	3.58109	4.90622	75.2509	92.3815
1152	tecas	INIAPT 392	0.507838	0.0621098	0.115819	0.861488	4.7362	73.1316	2.69072	0.661695	0.0640792	0.122793	1.36668	4.7362	73.1316	13.7422
1153	tecas	INIAPT 401	0.776198	0.0696118	0.137909	0.790597	4.55765	77.4195	2.48997	1.17319	0.0720919	0.147871	1.20471	4.55765	77.4195	11.0609
1154	tecas	INIAPT 410	0.898777	0.195728	0.220425	0.977635	8.85209	59.8128	2.77394	1.4566	0.216196	0.246606	1.65816	8.85209	59.8128	15.0217
1155	tecas	INIAPT 419	0.763801	0.101836	0.256139	1.59101	9.22918	60.8825	3.95517	1.14642	0.107201	0.291932	3.90868	9.22918	60.8825	51.2044
1156	tecas	INIAPT 426	0.714669	0.308451	0.184899	1.95328	8.09295	66.5728	5.06975	1.04351	0.361315	0.203097	6.05179	8.09295	66.5728	158.134
1157	tecas	INIAPT 434	0.749185	0.143602	0.194809	1.31982	10.6478	55.478	3.29548	1.11528	0.154425	0.215079	2.74273	10.6478	55.478	25.9905
1158	tecas	INIAPT 444	0.721136	0.0822807	0.213185	1.01725	7.93044	67.695	3.16666	1.05677	0.0857605	0.237614	1.76558	7.93044	67.695	22.7281
1159	tecas	INIAPT 452	0.868172	0.312774	0.416984	1.54949	9.7638	59.7715	3.89765	1.38255	0.367212	0.517378	3.70909	9.7638	59.7715	48.2866
1160	tecas	INIAPT 460	1.01488	0.165038	0.247446	0.845253	7.67829	65.3098	2.45315	1.75904	0.179438	0.280751	1.32857	7.67829	65.3098	10.6249
1161	tecas	INIAPT 467	0.680006	0.100549	0.122998	1.56483	3.08554	82.3892	4.50774	0.97389	0.105778	0.130882	3.78186	3.08554	82.3892	89.7164
1162	tecas	INIAPT 376	1.01569	0.0779815	0.141867	0.657822	5.39496	73.461	2.09372	1.76128	0.0811026	0.152424	0.930584	5.39496	73.461	7.11502
1163	tecas	INIAPT 384	0.689804	0.12345	0.276407	2.49736	6.94505	65.5638	5.34631	0.993325	0.131393	0.318384	11.1503	6.94505	65.5638	208.833
1164	tecas	INIAPT 393	0.819329	0.109867	0.283613	2.08884	4.78564	74.5684	5.17146	1.26898	0.11613	0.327919	7.07553	4.78564	74.5684	175.171
1165	tecas	INIAPT 402	0.454107	0.0605254	0.108337	0.988657	4.98748	78.158	2.93781	0.574767	0.0623946	0.114423	1.68762	4.98748	78.158	17.8745
1166	tecas	INIAPT 412	0.611174	0.145527	0.19281	1.70103	9.12695	63.2821	4.4996	0.842593	0.15665	0.212652	4.47959	9.12695	63.2821	88.9812
1167	tecas	INIAPT 420	0.820885	0.0924064	0.328127	1.81772	5.5506	71.5635	4.86373	1.27251	0.0968104	0.388365	5.15779	5.5506	71.5635	128.506
1168	tecas	INIAPT 427	0.901627	0.112676	0.294539	0.586953	5.11971	76.4562	1.83188	1.46361	0.11927	0.342507	0.798499	5.11971	76.4562	5.2456
1169	tecas	INIAPT 436	0.854025	0.123488	0.238689	1.43052	11.8312	65.6241	3.60578	1.34908	0.131436	0.269584	3.18088	11.8312	65.6241	35.8105
1170	tecas	INIAPT 445	0.802799	0.0766379	0.139119	1.87542	6.07002	72.4418	4.87142	1.23178	0.0796511	0.149261	5.52355	6.07002	72.4418	129.506
1171	tecas	INIAPT 453	1.45211	0.276372	0.414053	1.05605	14.0582	61.5819	2.73768	3.27211	0.318339	0.512937	1.87499	14.0582	61.5819	14.4511
1172	tecas	INIAPT 461	0.650852	0.0832932	0.192584	1.65061	6.93612	67.0513	4.18739	0.917173	0.0868605	0.212378	4.21016	6.93612	67.0513	64.8506
1173	tecas	INIAPT 468	0.960996	0.358769	0.455903	1.74101	8.01096	70.9996	4.71691	1.6143	0.431566	0.577597	4.70312	8.01096	70.9996	110.823
1174	tecas	INIAPT 484	1.17195	0.108728	0.268879	2.29044	10.1837	65.8598	5.31786	2.22828	0.114859	0.308497	8.87929	10.1837	65.8598	202.947
1175	tecas	INIAPT 493	0.7882	0.0783504	0.136675	0.469179	8.38626	72.3778	1.38555	1.19943	0.0815015	0.146456	0.598681	8.38626	72.3778	2.99704
1176	tecas	INIAPT 503	0.989024	0.0751908	0.527729	1.13817	6.08484	73.3801	3.54496	1.68861	0.0780899	0.695079	2.12106	6.08484	73.3801	33.6384
1177	tecas	INIAPT 511	1.0103	0.0607233	0.16367	1.0412	4.1865	77.6781	3.28684	1.74641	0.0626049	0.177826	1.83261	4.1865	77.6781	25.7581
1178	tecas	INIAPT 519	0.696737	0.0984372	0.27151	0.923008	6.43224	73.5588	2.77721	1.00719	0.103445	0.311944	1.51685	6.43224	73.5588	15.0741
1179	tecas	INIAPT 528	0.524973	0.0567195	0.118578	0.770842	6.2289	59.1437	2.16175	0.690413	0.0583589	0.125895	1.16159	6.2289	59.1437	7.68631
1180	tecas	INIAPT 537	0.816489	0.0604242	0.138767	1.29195	3.94335	75.8844	3.72651	1.26254	0.062287	0.148856	2.63989	3.94335	75.8844	40.5339
1181	tecas	INIAPT 545	0.873634	0.0681362	0.194739	0.857658	4.13933	72.5651	2.44251	1.3956	0.0705111	0.214994	1.35763	4.13933	72.5651	10.5019
1182	tecas	INIAPT 553	0.629566	0.0593022	0.119531	1.53776	7.12885	64.3408	3.8814	0.876797	0.0610959	0.126969	3.65414	7.12885	64.3408	47.4923
1183	tecas	INIAPT 469	0.785285	0.0654678	0.135107	0.447453	6.98576	68.6941	1.38413	1.19303	0.0676583	0.144659	0.564323	6.98576	68.6941	2.99134
1184	tecas	INIAPT 477	0.748357	0.0812295	0.141367	0.511444	7.44579	68.6868	1.50255	1.11352	0.0846198	0.151847	0.667697	7.44579	68.6868	3.49314
1185	tecas	INIAPT 485	0.582562	0.0871433	0.196062	1.38696	7.57907	66.1855	4.04303	0.79062	0.091053	0.216602	3.00265	7.57907	66.1855	55.9989
1186	tecas	INIAPT 494	0.896547	0.0649001	0.118308	0.606028	4.52697	71.8573	1.94077	1.45112	0.0670525	0.12559	0.833135	4.52697	71.8573	5.96413
1187	tecas	INIAPT 504	0.649522	0.0783084	0.169077	0.857971	6.57659	73.8368	2.73695	0.914626	0.0814561	0.184211	1.35837	6.57659	73.8368	14.4398
1188	tecas	INIAPT 520	0.677396	0.205333	0.354359	1.66142	5.05706	71.1028	4.5425	0.968745	0.227934	0.425267	4.2668	5.05706	71.1028	92.9257
1189	tecas	INIAPT 529	0.720361	0.0625562	0.224007	0.819384	4.23122	75.8669	2.6514	1.05517	0.0645542	0.25108	1.2691	4.23122	75.8669	13.1739
1190	tecas	INIAPT 538	0.525559	0.0744641	0.140109	1.21118	5.34325	56.3721	3.11079	0.691403	0.0773067	0.150399	2.35744	5.34325	56.3721	21.4388
1191	tecas	INIAPT 546	0.757905	0.0565606	0.104723	0.454134	9.31999	65.0103	1.27171	1.1338	0.0581907	0.110403	0.574809	9.31999	65.0103	2.56695
1192	tecas	INIAPT 554	1.13567	0.0659016	0.166528	0.894587	5.11483	76.8338	2.89967	2.11325	0.0681216	0.181197	1.44633	5.11483	76.8338	17.1681
1193	tecas	INIAPT 562	0.750793	0.0708109	0.12465	1.24693	6.85516	72.0077	3.57875	1.11868	0.0733782	0.132752	2.47966	6.85516	72.0077	34.8286
1194	tecas	INIAPT 470	0.799921	0.0714029	0.167075	0.680565	4.69182	78.7629	2.00833	1.22537	0.0740138	0.181843	0.974993	4.69182	78.7629	6.45086
1195	tecas	INIAPT 478	0.472429	0.0650216	0.117456	0.694886	5.73159	69.4442	2.01734	0.603885	0.0671821	0.124632	1.00348	5.73159	69.4442	6.51832
1196	tecas	INIAPT 486	0.623028	0.116794	0.361724	0.989703	9.5887	65.93	2.84066	0.864565	0.123888	0.435802	1.69043	9.5887	65.93	16.1271
1197	tecas	INIAPT 496	0.633344	0.126457	0.136682	1.07329	5.14285	70.8834	3.31184	0.8839	0.134801	0.146463	1.92499	5.14285	70.8834	26.4354
1198	tecas	INIAPT 512	1.01255	0.0695999	0.245245	1.0494	5.31624	66.0342	2.93751	1.7526	0.0720792	0.277935	1.85594	5.31624	66.0342	17.8687
1199	tecas	INIAPT 521	0.689919	0.0675202	0.106123	0.573748	8.33808	68.0428	1.70704	0.993553	0.0698519	0.111959	0.774907	8.33808	68.0428	4.5126
1200	tecas	INIAPT 530	0.769854	0.061613	0.127002	0.557382	4.18945	76.9533	1.75891	1.15945	0.0635507	0.135419	0.746096	4.18945	76.9533	4.80611
1201	tecas	INIAPT 539	0.680812	0.0633742	0.0958535	1.52505	4.63489	69.4531	4.22527	0.975482	0.0654254	0.100598	3.59538	4.63489	69.4531	67.3929
1202	tecas	INIAPT 547	0.967534	0.239505	0.354423	1.17795	5.71329	70.3816	3.17775	1.63145	0.27062	0.425358	2.2477	5.71329	70.3816	22.9926
1203	tecas	INIAPT 555	0.973339	0.0992287	0.207216	1.25519	7.1683	66.6581	3.53058	1.64677	0.104319	0.230248	2.5085	7.1683	66.6581	33.1439
1204	tecas	INIAPT 563	0.955615	0.0655534	0.148074	1.44687	6.45495	69.6683	4.12806	1.60027	0.0677498	0.159599	3.24979	6.45495	69.6683	61.0577
1205	tecas	INIAPT 471	1.03756	0.0725475	0.116404	1.16489	5.02168	70.0913	3.42441	1.82232	0.0752439	0.12345	2.20557	5.02168	70.0913	29.7046
1206	tecas	INIAPT 479	1.04827	0.193367	0.467761	1.38622	7.18106	67.9074	3.90643	1.8527	0.213328	0.596415	2.99969	7.18106	67.9074	48.7212
1207	tecas	INIAPT 487	0.537278	0.0809156	0.1789	1.71325	7.32173	64.8041	4.7895	0.711343	0.0842794	0.195901	4.54698	7.32173	64.8041	119.241
1208	tecas	INIAPT 497	0.671524	0.0897221	0.155276	1.28821	9.87895	65.673	3.74834	0.957217	0.0938703	0.16798	2.62631	9.87895	65.673	41.4507
1209	tecas	INIAPT 506	0.917648	0.312534	0.482932	1.90919	10.4701	57.8524	4.67433	1.5034	0.366884	0.62082	5.74765	10.4701	57.8524	106.161
1210	tecas	INIAPT 513	1.05756	0.0723988	0.258709	0.539993	6.83554	63.0711	1.48968	1.87933	0.075084	0.295256	0.715995	6.83554	63.0711	3.43568
1211	tecas	INIAPT 522	1.04533	0.255987	0.292989	1.27163	7.94417	70.4218	3.24548	1.84435	0.291735	0.340428	2.56665	7.94417	70.4218	24.6739
1212	tecas	INIAPT 531	0.667489	0.0557364	0.160549	1.1181	10.1072	59.218	2.9244	0.949336	0.0573189	0.174155	2.05905	10.1072	59.218	17.6231
1213	tecas	INIAPT 540	0.542158	0.0703747	0.0993019	1.43549	4.08683	76.6964	3.81725	0.719714	0.0729101	0.1044	3.20171	4.08683	76.6964	44.4792
1214	tecas	INIAPT 548	0.640084	0.0782924	0.242556	1.34484	7.08062	64.6274	4.05581	0.896639	0.0814388	0.274503	2.83758	7.08062	64.6274	56.732
1215	tecas	INIAPT 556	0.669682	0.0870849	0.14516	1.04458	6.81829	65.9936	2.89346	0.953616	0.0909893	0.156224	1.84221	6.81829	65.9936	17.0556
1216	tecas	INIAPT 564	1.10614	0.0901498	0.243898	1.22504	4.87946	72.1677	3.8841	2.02266	0.0943382	0.276214	2.40429	4.87946	72.1677	47.6233
1217	tecas	INIAPT 480	1.42366	0.119052	0.301116	1.34387	5.02309	71.9436	3.81926	3.15227	0.126428	0.351367	2.83385	5.02309	71.9436	44.5705
1218	tecas	INIAPT 488	1.11056	0.0802363	0.143473	1.688	4.57484	75.7544	4.85926	2.03606	0.0835431	0.154276	4.40867	4.57484	75.7544	127.929
1219	tecas	INIAPT 498	0.882234	0.0701078	0.151654	0.761053	5.02389	72.9751	2.43052	1.41629	0.0726238	0.163757	1.14053	5.02389	72.9751	10.3648
1220	tecas	INIAPT 507	0.540779	0.0707505	0.115342	1.12172	9.14152	54.767	2.95073	0.717344	0.0733134	0.122257	2.07012	9.14152	54.767	18.1199
1221	tecas	INIAPT 515	0.851531	0.118426	0.221579	0.565965	6.72256	72.5659	1.76611	1.34323	0.125723	0.248046	0.761147	6.72256	72.5659	4.84809
1222	tecas	INIAPT 523	0.994061	0.0882133	0.225691	0.786203	4.89268	75.4949	2.5086	1.70219	0.0922211	0.253189	1.19505	4.89268	75.4949	11.2877
1223	tecas	INIAPT 532	0.736555	0.131322	0.24044	0.798564	4.41332	70.9295	2.51272	1.08873	0.140335	0.271809	1.22235	4.41332	70.9295	11.3384
1224	tecas	INIAPT 541	0.981288	0.062613	0.113233	0.708651	6.0485	58.8537	1.82702	1.66789	0.0646148	0.119892	1.03125	6.0485	58.8537	5.21532
1225	tecas	INIAPT 549	0.76355	0.107251	0.180744	1.82073	5.48923	76.0404	5.06838	1.14588	0.113214	0.198108	5.17635	5.48923	76.0404	157.916
1226	tecas	INIAPT 557	1.03967	0.0760786	0.196399	0.875323	3.95842	78.5674	2.58163	1.82827	0.0790474	0.217012	1.39965	3.95842	78.5674	12.2186
1227	tecas	INIAPT 565	0.928437	0.139661	0.463567	1.16367	3.85635	80.9958	3.75182	1.53055	0.149884	0.589734	2.20168	3.85635	80.9958	41.5987
1228	tecas	INIAPT 473	0.638716	0.0684557	0.153145	0.790572	5.54546	71.5787	2.19286	0.894048	0.0708532	0.165494	1.20466	5.54546	71.5787	7.96077
1229	tecas	INIAPT 481	0.692757	0.0894935	0.107059	1.90077	8.0503	61.4322	4.80592	0.99922	0.0936202	0.113	5.69101	8.0503	61.4322	121.232
1230	tecas	INIAPT 489	1.11471	0.124174	0.195266	0.704983	4.20986	78.9435	2.14812	2.04869	0.132213	0.215634	1.02381	4.20986	78.9435	7.5687
1231	tecas	INIAPT 499	1.02686	0.161644	0.282831	1.08412	9.45064	63.0021	3.03187	1.79227	0.175441	0.326881	1.95683	9.45064	63.0021	19.736
1232	tecas	INIAPT 508	0.832978	0.0584308	0.117788	0.426537	5.36104	74.6204	1.39105	1.30016	0.0601716	0.125006	0.531944	5.36104	74.6204	3.01907
1233	tecas	INIAPT 516	0.79855	0.102081	0.163379	1.03008	7.99315	61.7828	2.72239	1.22232	0.107474	0.177483	1.80129	7.99315	61.7828	14.2166
1234	tecas	INIAPT 524	1.02655	0.0612539	0.158793	0.986563	3.49711	76.7818	3.13651	1.79142	0.0631688	0.172095	1.682	3.49711	76.7818	22.0234
1235	tecas	INIAPT 534	0.802924	0.0933687	0.358142	1.30394	6.02907	67.8582	3.87712	1.23206	0.0978664	0.430668	2.68379	6.02907	67.8582	47.2847
1236	tecas	INIAPT 542	0.756825	0.0641948	0.112557	0.733911	4.11926	76.0945	2.3069	1.1315	0.0663001	0.119137	1.08321	4.11926	76.0945	9.04321
1237	tecas	INIAPT 550	1.21977	0.239549	0.323989	1.11233	12.969	56.7984	2.60113	2.3864	0.270676	0.382632	2.04145	12.969	56.7984	12.479
1238	tecas	INIAPT 559	0.500133	0.0761046	0.132102	0.61345	4.7868	71.0716	1.88691	0.64894	0.0790754	0.141224	0.846791	4.7868	71.0716	5.59893
1239	tecas	INIAPT 566	0.631673	0.0600999	0.145758	0.88824	3.72938	77.6719	3.23748	0.880754	0.0619427	0.156916	1.43085	3.72938	77.6719	24.4695
1240	tecas	INIAPT 474	0.63008	0.0643673	0.115323	0.860399	9.41472	72.4474	2.63556	0.877761	0.066484	0.122235	1.3641	9.41472	72.4474	12.9511
1241	tecas	INIAPT 482	0.916704	0.0669075	0.201357	0.581199	4.95416	70.4124	1.7372	1.50103	0.0691966	0.223062	0.788181	4.95416	70.4124	4.6814
1242	tecas	INIAPT 491	0.913083	0.0696812	0.124638	0.936059	5.21451	76.0705	2.89528	1.49199	0.0721663	0.132739	1.54991	5.21451	76.0705	17.0886
1243	tecas	INIAPT 500	0.861486	0.152865	0.264883	1.10774	6.80197	66.0093	3.37523	1.36667	0.165168	0.303279	2.02751	6.80197	66.0093	28.2311
1244	tecas	INIAPT 509	0.930572	0.176621	0.250727	1.71086	8.52664	60.8752	4.56745	1.53596	0.193179	0.284959	4.53373	8.52664	60.8752	95.2979
1245	tecas	INIAPT 517	0.680701	0.0857266	0.173893	0.800558	8.09984	65.7316	2.35007	0.975261	0.0895084	0.189928	1.22678	8.09984	65.7316	9.48635
1246	tecas	INIAPT 526	0.503758	0.0570326	0.104125	1.70648	4.19987	74.5212	4.58639	0.654929	0.0586904	0.109739	4.50952	4.19987	74.5212	97.1393
1247	tecas	INIAPT 535	0.741115	0.0805812	0.189347	0.776482	4.60544	76.366	2.58486	1.09827	0.0839168	0.20846	1.17381	4.60544	76.366	12.2614
1248	tecas	INIAPT 543	0.670966	0.0743283	0.130423	1.7766	7.36793	64.1728	4.51916	0.956125	0.0771604	0.13931	4.9097	7.36793	64.1728	90.7585
1249	tecas	INIAPT 551	0.820824	0.215222	0.318411	1.07212	7.63601	65.4415	2.85162	1.27237	0.240137	0.374942	1.92156	7.63601	65.4415	16.3158
1250	tecas	INIAPT 560	0.453642	0.0656481	0.100532	1.87102	5.1948	77.2559	4.82611	0.574034	0.0678508	0.105759	5.4949	5.1948	77.2559	123.725
1251	tecas	INIAPT 567	0.732814	0.0923041	0.181505	0.767101	7.00552	67.4027	2.21927	1.08093	0.0966982	0.19902	1.15351	7.00552	67.4027	8.20065
1252	tecas	INIAPT 475	0.720438	0.0701746	0.251274	1.34411	6.4439	73.8556	4.15408	1.05533	0.0726954	0.285662	2.83476	6.4439	73.8556	62.6932
1253	tecas	INIAPT 483	0.836466	0.0749067	0.155127	0.948325	7.16604	64.8478	2.57257	1.30819	0.0777836	0.167807	1.58138	7.16604	64.8478	12.0995
1254	tecas	INIAPT 492	0.810921	0.0671731	0.190967	0.449261	5.29037	73.4956	1.47113	1.24998	0.0694806	0.210419	0.567154	5.29037	73.4956	3.35415
1255	tecas	INIAPT 502	0.75574	0.125666	0.215606	1.40967	7.77394	67.4676	4.1898	1.12919	0.133904	0.240613	3.09461	7.77394	67.4676	65.0098
1256	tecas	INIAPT 510	0.871177	0.0620279	0.1698	1.2952	5.92647	74.6382	4.02396	1.38972	0.063992	0.185068	2.65173	5.92647	74.6382	54.9222
1257	tecas	INIAPT 518	0.974801	0.322622	0.390232	1.5111	9.10911	62.9965	3.96919	1.65064	0.380743	0.477323	3.53172	9.10911	62.9965	51.9417
1258	tecas	INIAPT 527	0.250657	0.0707592	0.0939434	2.0454	3.63975	81.7667	5.41424	0.28487	0.0733228	0.0984976	6.73226	3.63975	81.7667	223.582
1259	tecas	INIAPT 536	0.878977	0.0933045	0.176987	1.23174	8.45378	63.2078	3.25921	1.40843	0.0977959	0.193615	2.42717	8.45378	63.2078	25.029
1260	tecas	INIAPT 544	0.966847	0.069677	0.139262	0.663807	5.29674	65.4745	1.99941	1.62964	0.0721618	0.149425	0.942172	5.29674	65.4745	6.38471
1261	tecas	INIAPT 552	0.794237	0.172963	0.209911	1.78586	8.65165	55.6309	4.20536	1.21275	0.188822	0.233569	4.9647	8.65165	55.6309	66.0444
1262	tecas	INIAPT 568	0.780056	0.0704373	0.163608	1.03294	3.65156	65.6081	3.1104	1.18159	0.0729772	0.177752	1.80931	3.65156	65.6081	21.4301
1263	tecas	INIAPT 577	1.04698	0.48528	0.462127	1.85822	8.92365	61.5404	4.57379	1.84904	0.624629	0.587448	5.41231	8.92365	61.5404	95.9109
1264	tecas	INIAPT 586	0.714564	0.159286	0.325469	1.3582	5.31023	76.845	4.13911	1.0433	0.172673	0.38468	2.88918	5.31023	76.845	61.7472
1265	tecas	INIAPT 595	0.787416	0.0817741	0.14487	1.60821	6.72302	69.3279	4.47955	1.19771	0.0852106	0.155889	3.99388	6.72302	69.3279	87.1952
1266	tecas	INIAPT 610	1.08735	0.0769489	0.200635	0.691155	5.14874	71.5178	2.0995	1.9664	0.0799869	0.222179	0.996019	5.14874	71.5178	7.16205
1267	tecas	INIAPT 618	0.946803	0.0641441	0.160379	0.962181	6.8522	77.7865	3.08109	1.57746	0.066246	0.173955	1.6174	6.8522	77.7865	20.7822
1268	tecas	INIAPT 626	0.491379	0.0735897	0.145071	0.761364	5.14314	74.7499	2.25837	0.634569	0.0763651	0.156122	1.14119	5.14314	74.7499	8.56749
1269	tecas	INIAPT 634	0.689198	0.115102	0.188648	1.42756	10.5281	49.6571	3.58023	0.992118	0.121987	0.207616	3.1685	10.5281	49.6571	34.8817
1270	tecas	INIAPT 642	0.964105	0.0840788	0.242677	1.35361	11.961	65.763	3.50265	1.62244	0.0877146	0.274657	2.87138	11.961	65.763	32.2033
1271	tecas	INIAPT 651	0.732375	0.0794116	0.12894	1.00312	5.25026	70.2292	2.90564	1.08001	0.0826498	0.137621	1.72677	5.25026	70.2292	17.2768
1272	tecas	INIAPT 569	0.732645	0.077843	0.118265	1.21361	4.92857	75.4852	3.95951	1.08058	0.0809529	0.125542	2.36562	4.92857	75.4852	51.4315
1273	tecas	INIAPT 578	1.13386	0.281743	0.597411	1.02609	8.45833	64.5885	2.85689	2.10762	0.325438	0.817407	1.79015	8.45833	64.5885	16.4073
1274	tecas	INIAPT 587	0.82819	0.0661558	0.137219	0.593221	7.52318	64.4236	1.68978	1.28917	0.0683932	0.14708	0.809809	7.52318	64.4236	4.41827
1275	tecas	INIAPT 596	0.988531	0.0609749	0.124771	1.15357	3.46581	79.192	3.84278	1.68728	0.0628722	0.132889	2.16948	3.46581	79.192	45.6551
1276	tecas	INIAPT 603	0.925516	0.0720137	0.164441	1.57478	4.50464	79.8153	4.42883	1.52317	0.0746701	0.178734	3.82966	4.50464	79.8153	82.8337
1277	tecas	INIAPT 619	1.25413	0.0733092	0.221655	0.966166	9.20643	69.1799	2.76062	2.5048	0.0760632	0.248141	1.62785	9.20643	69.1799	14.8096
1278	tecas	INIAPT 627	0.734386	0.102151	0.199812	1.66479	5.46498	77.8768	4.60133	1.0842	0.10755	0.221173	4.28456	5.46498	77.8768	98.6167
1279	tecas	INIAPT 635	1.03346	0.0691732	0.150663	0.940146	5.0906	73.2569	2.76469	1.81076	0.0716218	0.162605	1.56035	5.0906	73.2569	14.8741
1280	tecas	INIAPT 643	1.08882	0.0656973	0.180576	1.26916	9.50228	58.276	3.64195	1.97075	0.0679034	0.197907	2.55788	9.50228	58.276	37.1662
1281	tecas	INIAPT 652	1.26377	0.112242	0.35835	0.840038	5.18647	77.8154	2.61501	2.53872	0.118784	0.430966	1.31646	5.18647	77.8154	12.6674
1282	tecas	INIAPT 570	0.855702	0.104617	0.193389	1.44149	6.96347	59.9933	3.96438	1.35303	0.110285	0.213355	3.22701	6.96347	59.9933	51.6877
1283	tecas	INIAPT 579	0.574258	0.111925	0.265942	1.41532	6.40003	73.0172	4.51607	0.775813	0.118428	0.304659	3.11779	6.40003	73.0172	90.4756
1284	tecas	INIAPT 588	0.485284	0.0630969	0.111613	1.24342	6.26999	72.6721	3.40066	0.624636	0.06513	0.11808	2.46745	6.26999	72.6721	28.984
1285	tecas	INIAPT 597	0.879061	0.083527	0.146597	0.909374	7.90288	60.1412	2.31193	1.40864	0.0871145	0.157888	1.48277	7.90288	60.1412	9.09391
1286	tecas	INIAPT 612	0.856961	0.214866	0.196841	1.38865	4.92017	78.9538	3.64142	1.35599	0.239696	0.217551	3.00943	4.92017	78.9538	37.1459
1287	tecas	INIAPT 620	1.19382	0.199523	0.436431	0.742118	6.49805	73.8064	2.25928	2.29967	0.22082	0.547175	1.10038	6.49805	73.8064	8.5762
1288	tecas	INIAPT 628	0.740319	0.103141	0.266109	1.07647	5.11578	71.0567	3.0798	1.0966	0.108648	0.304877	1.93432	5.11578	71.0567	20.7541
1289	tecas	INIAPT 636	0.499307	0.10363	0.130107	1.2793	8.44836	70.8654	3.60288	0.647578	0.10919	0.138951	2.59414	8.44836	70.8654	35.7036
1290	tecas	INIAPT 653	0.863265	0.0705049	0.164667	1.50934	5.4953	76.8191	4.20312	1.37089	0.0730498	0.179	3.52375	5.4953	76.8191	65.895
1291	tecas	INIAPT 661	0.834739	0.0638389	0.171136	0.658398	7.35647	76.7449	2.06673	1.30421	0.0659207	0.186652	0.931696	7.35647	76.7449	6.89897
1292	tecas	INIAPT 571	0.61351	0.0634248	0.11422	0.621679	7.64112	60.3726	1.75869	0.846903	0.0654793	0.120999	0.862052	7.64112	60.3726	4.80482
1293	tecas	INIAPT 580	0.703667	0.0744797	0.140815	0.667251	6.55814	81.2069	2.15632	1.02115	0.0773234	0.151212	0.948872	6.55814	81.2069	7.63931
1294	tecas	INIAPT 589	0.696227	0.070846	0.134249	1.28571	4.44914	64.3095	3.61046	1.00617	0.0734159	0.143678	2.61724	4.44914	64.3095	35.9832
1295	tecas	INIAPT 598	0.987557	0.0724295	0.208508	0.64028	4.53552	76.678	2.11214	1.68467	0.075117	0.231839	0.897011	4.53552	76.678	7.26592
1296	tecas	INIAPT 605	1.31409	0.241219	0.225591	1.51234	4.27988	73.3095	4.14438	2.72136	0.2728	0.253063	3.53732	4.27988	73.3095	62.0784
1297	tecas	INIAPT 613	1.02386	0.141499	0.295666	1.44333	5.99941	71.5538	3.7475	1.78393	0.151999	0.344022	3.23478	5.99941	71.5538	41.415
1298	tecas	INIAPT 621	1.27974	0.0808881	0.323649	1.15854	4.94293	72.1602	3.46953	2.5957	0.0842496	0.382162	2.18528	4.94293	72.1602	31.1216
1299	tecas	INIAPT 646	0.723868	0.0792955	0.155604	0.463101	7.80838	72.3514	1.41186	1.0624	0.0825242	0.168363	0.588993	7.80838	72.3514	3.10357
1300	tecas	INIAPT 655	0.794573	0.0739163	0.149667	0.695167	5.92007	75.8286	2.23502	1.2135	0.0767167	0.161447	1.00404	5.92007	75.8286	8.34663
1301	tecas	INIAPT 662	1.31766	0.142462	0.314649	1.07938	9.65308	59.0009	2.84935	2.73469	0.153109	0.369778	1.94285	9.65308	59.0009	16.2765
1302	tecas	INIAPT 573	0.767979	0.124746	0.276115	1.61065	6.0377	63.0595	4.23514	1.15541	0.132861	0.318	4.00607	6.0377	63.0595	68.0711
1303	tecas	INIAPT 582	0.646249	0.230861	0.185257	1.7944	5.36215	67.2795	4.32704	0.908369	0.259684	0.203528	5.01585	5.36215	67.2795	74.7202
1304	tecas	INIAPT 590	0.803369	0.0820353	0.161886	1.00723	8.27305	59.5866	2.67668	1.23305	0.0854942	0.175726	1.73801	8.27305	59.5866	13.5367
1305	tecas	INIAPT 599	0.795182	0.0868896	0.106498	1.65855	8.54246	59.7096	4.28901	1.21485	0.0907763	0.112376	4.25167	8.54246	59.7096	71.8939
1306	tecas	INIAPT 606	0.801807	0.0632574	0.135581	0.649285	9.19056	69.7182	1.83415	1.22957	0.065301	0.145201	0.914172	9.19056	69.7182	5.25981
1307	tecas	INIAPT 614	0.823723	0.259739	0.350487	1.79044	8.07898	62.8986	4.4368	1.27897	0.296592	0.419759	4.99207	8.07898	62.8986	83.5039
1308	tecas	INIAPT 622	0.656329	0.0918418	0.180201	1.13562	5.64223	73.3425	3.53043	0.927703	0.0961914	0.197458	2.11312	5.64223	73.3425	33.1387
1309	tecas	INIAPT 630	1.2675	0.126847	0.281338	1.54414	8.77759	59.7023	3.98044	2.55197	0.135243	0.324902	3.68396	8.77759	59.7023	52.5408
1310	tecas	INIAPT 638	0.773325	0.0912824	0.115682	0.927859	4.32692	77.8977	3.16248	1.16696	0.0955784	0.122638	1.52909	4.32692	77.8977	22.629
1311	tecas	INIAPT 647	0.998748	0.0623854	0.169202	0.60801	5.97324	78.7785	2.01212	1.71488	0.0643724	0.18436	0.836773	5.97324	78.7785	6.47919
1312	tecas	INIAPT 656	0.633533	0.0836794	0.162992	1.45164	6.05782	72.4484	4.33486	0.884255	0.0872802	0.177027	3.27012	6.05782	72.4484	75.3146
1313	tecas	INIAPT 663	0.888569	0.184003	0.419508	1.47368	7.71895	71.5108	4.28731	1.43165	0.20202	0.521213	3.36527	7.71895	71.5108	71.7703
1314	tecas	INIAPT 574	0.78863	0.0899614	0.211783	1.55021	9.86421	62.6499	4.05539	1.20038	0.0941321	0.23588	3.71246	9.86421	62.6499	56.7079
1315	tecas	INIAPT 583	0.927219	0.0941648	0.205175	0.633528	4.14882	73.3424	1.93629	1.52747	0.0987409	0.22774	0.884246	4.14882	73.3424	5.93298
1316	tecas	INIAPT 591	0.592325	0.070989	0.123435	1.37872	5.7997	68.2535	3.71189	0.808188	0.0735694	0.131377	2.96983	5.7997	68.2535	39.9309
1317	tecas	INIAPT 600	1.05507	0.0784606	0.203221	0.813608	6.34566	66.2229	2.25529	1.87219	0.0816207	0.225343	1.25603	6.34566	66.2229	8.53808
1318	tecas	INIAPT 607	0.999359	0.0844217	0.156701	0.58582	4.72028	66.9123	1.75619	1.71654	0.0880877	0.169646	0.796464	4.72028	66.9123	4.79035
1319	tecas	INIAPT 615	0.828239	0.0934563	0.200935	1.28556	4.6628	72.0041	3.78795	1.28928	0.0979626	0.222546	2.61671	4.6628	72.0041	43.1659
1320	tecas	INIAPT 623	0.806561	0.0524355	0.111882	0.359603	6.7656	58.0285	0.820512	1.24019	0.0538346	0.11838	0.43276	6.7656	58.0285	1.27166
1321	tecas	INIAPT 648	1.07774	0.437325	0.785077	1.61098	6.06414	67.2372	4.12953	1.93803	0.548559	1.19258	4.0077	6.06414	67.2372	61.1485
1322	tecas	INIAPT 657	1.01246	0.0613984	0.141715	1.31794	6.22431	69.6387	3.67046	1.75236	0.0633224	0.152248	2.7357	6.22431	69.6387	38.2698
1323	tecas	INIAPT 664	0.812946	0.0624366	0.112755	0.437575	5.06127	75.9717	1.35638	1.25454	0.064427	0.119357	0.548946	5.06127	75.9717	2.88211
1324	tecas	INIAPT 575	0.937931	0.10027	0.235788	0.825176	6.60155	80.0169	2.55692	1.55469	0.105469	0.265905	1.28228	6.60155	80.0169	11.8961
1325	tecas	INIAPT 592	0.749899	0.0706423	0.158107	1.15501	5.30546	71.8409	3.42146	1.11679	0.0731973	0.171292	2.17406	5.30546	71.8409	29.6141
1326	tecas	INIAPT 601	0.830646	0.0650216	0.134241	0.825921	3.45303	71.6649	2.471	1.2948	0.0671821	0.143669	1.28398	3.45303	71.6649	10.8343
1327	tecas	INIAPT 608	0.735601	0.209213	0.198609	1.3388	8.9234	68.2799	3.62836	1.08674	0.232707	0.219705	2.81445	8.9234	68.2799	36.6512
1328	tecas	INIAPT 616	1.17075	0.070846	0.14802	0.532246	6.56019	69.4835	1.59557	2.22442	0.0734159	0.159536	0.702753	6.56019	69.4835	3.93113
1329	tecas	INIAPT 624	0.541598	0.0813491	0.135204	1.26741	4.66435	68.8606	3.49384	0.718751	0.0847495	0.14477	2.55165	4.66435	68.8606	31.9121
1330	tecas	INIAPT 632	1.21922	0.270347	0.344184	2.14558	6.09032	73.2761	5.50818	2.38455	0.31042	0.410839	7.54699	6.09032	73.2761	245.701
1331	tecas	INIAPT 640	0.636088	0.0848932	0.149855	0.480803	7.48879	71.1429	1.5511	0.889076	0.0886008	0.161666	0.617372	7.48879	71.1429	3.71667
1332	tecas	INIAPT 649	0.815859	0.233409	0.3785	1.85348	10.6089	62.8076	4.29174	1.26112	0.262898	0.460092	5.38199	10.6089	62.8076	72.0937
1333	tecas	INIAPT 658	1.11002	0.0577097	0.143153	0.594064	4.87035	68.7086	1.89158	2.03442	0.0594074	0.153906	0.811335	4.87035	68.7086	5.6298
1334	tecas	INIAPT 665	0.588265	0.0650216	0.131339	1.76767	7.806	68.5871	4.60541	0.800862	0.0671821	0.140354	4.85718	7.806	68.5871	99.0237
1335	tecas	INIAPT 576	0.874077	0.0739816	0.227016	0.715243	6.36966	72.6986	2.18945	1.39666	0.076787	0.25485	1.04468	6.36966	72.6986	7.9303
1336	tecas	INIAPT 585	0.568326	0.0622977	0.113612	1.04085	3.81133	75.0824	3.23193	0.765309	0.0642791	0.120318	1.83162	3.81133	75.0824	24.3285
1337	tecas	INIAPT 594	0.508435	0.0600999	0.13127	1.48755	4.45907	70.0823	3.98287	0.662686	0.0619427	0.140275	3.42625	4.45907	70.0823	52.6706
1338	tecas	INIAPT 602	0.72027	0.0943028	0.228618	1.62962	5.16387	71.6299	4.58364	1.05499	0.0988924	0.256862	4.10195	5.16387	71.6299	96.8695
1339	tecas	INIAPT 609	0.923874	0.0652516	0.20591	0.711163	5.36269	66.4701	2.14133	1.51903	0.0674275	0.228642	1.03636	5.36269	66.4701	7.51072
1340	tecas	INIAPT 617	0.935494	0.0651059	0.213381	0.85062	5.35139	75.1971	2.59652	1.54847	0.067272	0.237856	1.3411	5.35139	75.1971	12.4169
1341	tecas	INIAPT 625	1.05518	0.0807481	0.168769	1.56399	5.19517	75.9025	4.47708	1.87249	0.0840978	0.183846	3.77784	5.19517	75.9025	86.9771
1342	tecas	INIAPT 633	0.952383	0.175161	0.184668	1.30471	8.74797	64.0825	3.54313	1.59188	0.191438	0.202819	2.6866	8.74797	64.0825	33.575
1343	tecas	INIAPT 641	0.631129	0.0545026	0.124307	1.65798	4.56736	68.4718	4.4662	0.879732	0.0560153	0.132364	4.2487	4.56736	68.4718	86.0255
1344	tecas	INIAPT 650	0.683358	0.0867512	0.200685	1.1853	5.13765	75.4527	3.89012	0.980517	0.0906253	0.222239	2.27167	5.13765	75.4527	47.9167
1345	tecas	INIAPT 659	0.933887	0.0816521	0.173965	0.348605	6.28776	74.7784	1.09406	1.54438	0.0850782	0.190014	0.417089	6.28776	74.7784	1.98637
1346	tecas	INIAPT 674	1.06624	0.0749317	0.271188	1.02632	4.31066	75.8536	3.22283	1.90445	0.0778106	0.311521	1.79079	4.31066	75.8536	24.099
1347	tecas	INIAPG 407	0.911531	0.108104	0.295005	1.57177	9.43007	66.4118	4.02433	1.48813	0.114164	0.343134	3.81514	9.43007	66.4118	54.9429
1348	tecas	INIAPT 690	0.404224	0.0491398	0.0974423	1.34141	4.43759	77.471	4.16511	0.49814	0.0503672	0.102348	2.82444	4.43759	77.471	63.3998
1349	tecas	INIAPT 667	0.674764	0.299376	0.347387	0.994695	8.55299	65.363	2.72926	0.96357	0.349017	0.415365	1.7039	8.55299	65.363	14.3215
1350	tecas	INIAPG 400	0.60761	0.23595	0.18485	1.57563	5.42461	72.0121	4.42995	0.836039	0.266111	0.203039	3.83379	5.42461	72.0121	82.9275
1351	tecas	INIAPG 408	0.696899	0.0837748	0.124742	0.758543	8.94348	68.0508	2.42238	1.00752	0.087384	0.132856	1.13516	8.94348	68.0508	10.2727
1352	tecas	INIAPT 668	1.20701	0.0824291	0.190431	0.719656	5.15724	71.5156	2.11981	2.34346	0.0859217	0.209771	1.05373	5.15724	71.5156	7.32952
1353	tecas	INIAPG 401	0.989307	0.291152	0.30583	1.61775	8.98078	66.7384	4.30007	1.68937	0.337968	0.357751	4.04175	8.98078	66.7384	72.7048
1354	tecas	INIAPG 413	0.423556	0.0545026	0.124564	1.23393	4.66453	66.3983	3.22773	0.527383	0.0560153	0.132654	2.4347	4.66453	66.3983	24.2224
1355	tecas	INIAPT 669	0.956717	0.0874201	0.239334	1.56979	8.38218	59.7561	3.96863	1.60314	0.0913551	0.270403	3.80564	8.38218	59.7561	51.9118
1356	tecas	INIAPG 402	1.18715	0.311945	0.506493	1.14515	8.01495	62.9027	3.34417	2.27774	0.36608	0.659462	2.14291	8.01495	62.9027	27.337
1357	tecas	INIAPG 409	1.20258	0.0745688	0.317435	1.79978	7.7959	67.9115	4.68304	2.3287	0.0774195	0.373601	5.0483	7.7959	67.9115	107.098
1358	tecas	INIAPG 414	0.842238	0.0730965	0.155929	0.60502	7.39732	72.5164	2.02012	1.32156	0.0758343	0.168743	0.831288	7.39732	72.5164	6.53919
1359	tecas	INIAPT 670	1.40874	0.058778	0.184372	0.77911	5.0361	62.8598	2.16691	3.0908	0.0605397	0.202463	1.17953	5.0361	62.8598	7.73124
1360	tecas	INIAPG 403	0.8083	0.0783538	0.131778	1.84675	5.42553	78.8185	4.751	1.24409	0.0815053	0.140855	5.33921	5.42553	78.8185	114.699
1361	tecas	INIAPG 410	0.816834	0.134261	0.164206	0.986508	7.45082	64.4724	2.54804	1.26332	0.143691	0.178457	1.68185	7.45082	64.4724	11.782
1362	tecas	INIAPG 415	1.57215	0.136799	0.358995	1.26882	6.28936	68.9364	3.62336	3.81698	0.146597	0.43189	2.55664	6.28936	68.9364	36.4633
1363	tecas	INIAPT 671	1.24072	0.0955869	0.271188	0.914956	3.9941	76.031	2.92009	2.4581	0.100304	0.311522	1.49666	3.9941	76.031	17.543
1364	tecas	INIAPT 679	0.981603	0.083121	0.239438	0.648303	4.19651	74.1883	2.1542	1.66873	0.0866733	0.270535	0.912293	4.19651	74.1883	7.62101
1365	tecas	INIAPG 411	0.572441	0.086935	0.150383	0.547619	8.98534	62.5491	1.50827	0.772588	0.0908258	0.162279	0.729132	8.98534	62.5491	3.51892
1366	tecas	INIAPG 416	1.24746	0.229647	0.352309	1.62514	6.24781	72.1169	4.50663	2.48147	0.258156	0.422348	4.07911	6.24781	72.1169	89.6156
1367	tecas	INIAPT 672	1.00266	0.100954	0.182997	1.25977	5.01229	75.7109	3.78252	1.72553	0.106226	0.200811	2.52461	5.01229	75.7109	42.9265
1368	tecas	INIAPG 417	0.49813	0.084854	0.104463	0.736865	8.33145	70.1083	2.05308	0.645641	0.0885581	0.110115	1.08937	8.33145	70.1083	6.79183
1369	tecas	INIAPT 673	0.982659	0.070989	0.138891	1.28924	4.81854	72.0971	3.89116	1.67155	0.0735694	0.148998	2.63003	4.81854	72.0971	47.9677
1370	tecas	INIAPG 406	0.990957	0.390272	0.338039	1.89979	9.174	64.0189	4.78702	1.69381	0.477383	0.402195	5.68452	9.174	64.0189	118.944
1371	tecas	INIAPG 412	1.04668	0.12743	0.263908	1.55889	4.92858	69.2414	4.27941	1.84819	0.135905	0.302008	3.75354	4.92858	69.2414	71.1981
